# Supplementary material for: Construction of a Full-Length Transcriptome of Western Honeybee Midgut Tissue and Improved Genome Annotation
Source: Genes (Basel). 2024 Jun 1;15(6):728. doi: 10.3390/genes15060728 (PMC11202838; doi:10.3390/genes15060728)
Supplement: Supplementary file 1 [file genes-15-00728-s001.zip]

Archive with 2 entries (2 files):
- Figure S1-S5.pdf
- Table S1.xls
