# Supplementary material for: Construction of a Full-Length Transcriptome of Western Honeybee Midgut Tissue and Improved Genome Annotation
Source: Genes (Basel). 2024 Jun 1;15(6):728. doi: 10.3390/genes15060728 (PMC11202838; doi:10.3390/genes15060728)
Supplement: Supplementary file 1 [file genes-15-00728-s001.zip › Table S1.xls]

Table S1. Functional annotation information for all transcripts
GeneID	COG_class	COG_class_annotation	GO_annotation	KEGG_annotation	KEGG_pathway_annotation	KOG_class	KOG_class_annotation	eggNOG_class	eggNOG_class_annotation	NR_annotation
ONT.1707.8	[M]	Cell wall/membrane/envelope biogenesis	Molecular Function: cGMP-dependent protein kinase activity (GO:0004692);; Molecular Function: ATP binding (GO:0005524);; Biological Process: protein phosphorylation (GO:0006468);; Cellular Component: integral component of membrane (GO:0016021);; Molecular Function: cGMP binding (GO:0030553);; Molecular Function: ATPase activity, coupled to transmembrane movement of substances (GO:0042626);; Biolo…	--	--	[T]	Signal transduction mechanisms	V	Defense mechanisms	PREDICTED: uncharacterized protein LOC100576901 [Apis mellifera]
ONT.4231.8	[G]	Carbohydrate transport and metabolism	Molecular Function: chitinase activity (GO:0004568);; Biological Process: carbohydrate metabolic process (GO:0005975);; Biological Process: chitin catabolic process (GO:0006032);;	--	--	[G]	Carbohydrate transport and metabolism	G	Carbohydrate transport and metabolism	PREDICTED: chitinase-like protein Idgf4-like isoform X1 [Apis mellifera]
rna27446	[M]	Cell wall/membrane/envelope biogenesis	Molecular Function: glycogen (starch) synthase activity (GO:0004373);; Biological Process: glycogen biosynthetic process (GO:0005978);; Cellular Component: integral component of membrane (GO:0016021);;	K00693|0|ame:552328|K00693 glycogen synthase [EC:2.4.1.11] | (RefSeq) glycogen [starch] synthase	Starch and sucrose metabolism (ko00500)	[G]	Carbohydrate transport and metabolism	M	Cell wall/membrane/envelope biogenesis	PREDICTED: putative glycogen [starch] synthase-like isoform X1 [Apis dorsata]
ONT.625.1	--	--	--	K11278|2.27894e-08|ame:102655896|K11278 nucleophosmin 3 | (RefSeq) nucleoplasmin-like protein	--	--	--	S	Function unknown	PREDICTED: nucleoplasmin-like protein isoform X1 [Harpegnathos saltator]
rna26582	--	--	--	--	--	--	--	S	Function unknown	PREDICTED: uncharacterized protein LOC409665 isoform X1 [Apis mellifera]
rna9480	--	--	--	--	--	--	--	S	Function unknown	PREDICTED: uncharacterized protein LOC724831 isoform X1 [Apis mellifera]
ONT.6697.9	--	--	Molecular Function: nucleotide binding (GO:0000166);; Biological Process: nucleotide catabolic process (GO:0009166);; Molecular Function: hydrolase activity, acting on ester bonds (GO:0016788);; Molecular Function: metal ion binding (GO:0046872);;	K19970|3.11144e-30|ame:410539|K19970 5'-nucleotidase [EC:3.1.3.5] | (RefSeq) GB17218; protein 5NUC-like	Purine metabolism (ko00230);; Pyrimidine metabolism (ko00240);; Nicotinate and nicotinamide metabolism (ko00760)	--	--	F	Nucleotide transport and metabolism	PREDICTED: protein 5NUC-like isoform X2 [Apis mellifera]
ONT.5385.6	--	--	--	K12174|7.0069e-24|ame:411718|K12174 Kip1 ubiquitination-promoting complex protein 2 | (RefSeq) isopeptidase-T-3; ubiquitin-associated domain-containing protein 1	--	--	--	O	Posttranslational modification, protein turnover, chaperones	PREDICTED: ubiquitin-associated domain-containing protein 1-like [Apis florea]
rna15381	--	--	Molecular Function: RNA binding (GO:0003723);;	K14322|0|ame:100577746|K14322 polyadenylate-binding protein-interacting protein 1 | (RefSeq) polyadenylate-binding protein-interacting protein 1	--	[J]	Translation, ribosomal structure and biogenesis	S	Function unknown	PREDICTED: polyadenylate-binding protein-interacting protein 1-like [Apis dorsata]
ONT.1962.5	--	--	--	--	--	--	--	--	--	PREDICTED: vitellogenin-2-like [Apis mellifera]
rna20422	--	--	Molecular Function: nucleic acid binding (GO:0003676);; Molecular Function: metal ion binding (GO:0046872);;	--	--	[S]	Function unknown	S	Function unknown	PREDICTED: centrosome-associated zinc finger protein CP190 [Apis mellifera]
ONT.2850.3	--	--	--	K05760|2.24256e-115|ame:551919|K05760 paxillin | (RefSeq) leupaxin	--	[TZ]	Signal transduction mechanisms;; Cytoskeleton	S	Function unknown	PREDICTED: paxillin-like isoform 2 [Apis florea]
rna10768	--	--	--	K18211|5.1166e-137|ame:411114|K18211 synaptosomal-associated protein 25 | (RefSeq) synaptosomal-associated protein 25	--	[U]	Intracellular trafficking, secretion, and vesicular transport	U	Intracellular trafficking, secretion, and vesicular transport	PREDICTED: synaptosomal-associated protein 25 isoform X2 [Apis mellifera]
rna2125	--	--	Biological Process: exocytosis (GO:0006887);; Cellular Component: membrane (GO:0016020);;	K19907|0|ame:409138|K19907 synaptotagmin-7 | (RefSeq) Syt7; synaptotagmin 7	--	[TU]	Signal transduction mechanisms;; Intracellular trafficking, secretion, and vesicular transport	S	Function unknown	PREDICTED: synaptotagmin-7 [Apis mellifera]
ONT.6898.2	--	--	Molecular Function: metal ion binding (GO:0046872);;	--	--	--	--	--	--	PREDICTED: uncharacterized protein LOC100868016 [Apis florea]
rna967	[I]	Lipid transport and metabolism	Molecular Function: iron ion binding (GO:0005506);; Biological Process: fatty acid biosynthetic process (GO:0006633);; Cellular Component: integral component of membrane (GO:0016021);; Molecular Function: oxidoreductase activity (GO:0016491);; Biological Process: oxidation-reduction process (GO:0055114);;	K07750|0|ame:409360|K07750 methylsterol monooxygenase [EC:1.14.13.72] | (RefSeq) fatty acid hydroxylase domain-containing protein 2	Steroid biosynthesis (ko00100)	[I]	Lipid transport and metabolism	I	Lipid transport and metabolism	PREDICTED: fatty acid hydroxylase domain-containing protein 2 isoform X4 [Apis mellifera]
ONT.4971.2	--	--	--	--	--	--	--	S	Function unknown	PREDICTED: uncharacterized protein LOC551516 [Apis mellifera]
rna17019	--	--	Cellular Component: voltage-gated sodium channel complex (GO:0001518);; Molecular Function: voltage-gated sodium channel activity (GO:0005248);; Molecular Function: calcium ion binding (GO:0005509);; Biological Process: regulation of ion transmembrane transport (GO:0034765);; Biological Process: sodium ion transmembrane transport (GO:0035725);; Biological Process: regulation of postsynaptic membr…	K04834|0|ame:409018|K04834 voltage-gated sodium channel type II alpha | (RefSeq) Para, GB12929; sodium channel protein paralytic	--	[PT]	Inorganic ion transport and metabolism;; Signal transduction mechanisms	U	Intracellular trafficking, secretion, and vesicular transport	PREDICTED: sodium channel protein paralytic isoform X26 [Apis mellifera]
ONT.70.1	--	--	--	--	--	--	--	--	--	PREDICTED: glycogen-binding subunit 76A-like isoform X1 [Apis dorsata]
ONT.5499.1	--	--	--	--	--	--	--	S	Function unknown	--
rna9836	--	--	--	--	--	--	--	S	Function unknown	PREDICTED: uncharacterized protein LOC552195 isoform X1 [Apis mellifera]
ONT.895.5	--	--	Biological Process: transport (GO:0006810);; Cellular Component: membrane (GO:0016020);;	K03962|4.79844e-54|ame:725712|K03962 NADH dehydrogenase (ubiquinone) 1 beta subcomplex subunit 6 | (RefSeq) Ndufb6; uncharacterized LOC725712	Oxidative phosphorylation (ko00190)	[C]	Energy production and conversion	U	Intracellular trafficking, secretion, and vesicular transport	PREDICTED: uncharacterized protein LOC725712 isoformX2 [Apis mellifera]
ONT.6015.12	--	--	Molecular Function: zinc ion binding (GO:0008270);; Cellular Component: membrane (GO:0016020);; Molecular Function: oxidoreductase activity (GO:0016491);; Biological Process: oxidation-reduction process (GO:0055114);;	--	--	--	--	E	Amino acid transport and metabolism	PREDICTED: D-arabinitol dehydrogenase 1-like [Apis mellifera]
ONT.4.7	--	--	Cellular Component: mitochondrial inner membrane (GO:0005743);; Molecular Function: NADH dehydrogenase (ubiquinone) activity (GO:0008137);; Cellular Component: integral component of membrane (GO:0016021);; Biological Process: oxidation-reduction process (GO:0055114);; Cellular Component: respiratory chain (GO:0070469);;	K03883|2.70024e-14|dme:ND5|K03883 NADH-ubiquinone oxidoreductase chain 5 [EC:1.6.5.3] | (RefSeq) NADH dehydrogenase subunit 5	Oxidative phosphorylation (ko00190)	[C]	Energy production and conversion	C	Energy production and conversion	NADH dehydrogenase subunit 5 [Apis mellifera ligustica]
ONT.3846.14	--	--	--	--	--	--	--	S	Function unknown	PREDICTED: uncharacterized protein LOC100578269 isoform X1 [Apis mellifera]
rna10989	--	--	--	--	--	--	--	S	Function unknown	PREDICTED: kinesin-related protein 4-like isoform X1 [Apis mellifera]
rna7862	--	--	--	K12200|0|ame:412662|K12200 programmed cell death 6-interacting protein | (RefSeq) ALiX; programmed cell death 6-interacting protein	Endocytosis (ko04144)	[R]	General function prediction only	S	Function unknown	PREDICTED: programmed cell death 6-interacting protein isoform X2 [Apis mellifera]
rna540	[G]	Carbohydrate transport and metabolism	--	K07190|0|ame:725560|K07190 phosphorylase kinase alpha/beta subunit | (RefSeq) GB19229; probable phosphorylase b kinase regulatory subunit beta	--	[G]	Carbohydrate transport and metabolism	T	Signal transduction mechanisms	PREDICTED: probable phosphorylase b kinase regulatory subunit beta isoform X2 [Apis cerana]
ONT.1030.2	--	--	--	K02127|1.8748e-41|ame:102654955|K02127 F-type H+-transporting ATPase subunit b | (RefSeq) ATP synthase subunit b, mitochondrial	Oxidative phosphorylation (ko00190)	[C]	Energy production and conversion	I	Lipid transport and metabolism	PREDICTED: ATP synthase subunit b, mitochondrial-like [Apis mellifera]
ONT.225.10	[G]	Carbohydrate transport and metabolism	Molecular Function: catalytic activity (GO:0003824);;	K01623|1.74678e-129|ame:550785|K01623 fructose-bisphosphate aldolase, class I [EC:4.1.2.13] | (RefSeq) fructose-bisphosphate aldolase	Glycolysis / Gluconeogenesis (ko00010);; Pentose phosphate pathway (ko00030);; Fructose and mannose metabolism (ko00051);; Carbon metabolism (ko01200);; Biosynthesis of amino acids (ko01230)	[G]	Carbohydrate transport and metabolism	G	Carbohydrate transport and metabolism	PREDICTED: fructose-bisphosphate aldolase-like isoform X2 [Apis mellifera]
rna24280	[R]	General function prediction only	--	K18595|0|ame:410078|K18595 echinoderm microtubule-associated protein-like 1/2 | (RefSeq) echinoderm microtubule-associated protein-like 2	--	[S]	Function unknown	S	Function unknown	PREDICTED: echinoderm microtubule-associated protein-like 2 isoform X3 [Apis mellifera]
ONT.3965.20	--	--	--	--	--	--	--	S	Function unknown	PREDICTED: uncharacterized protein MAL13P1.304-like [Apis dorsata]
ONT.5084.6	[P]	Inorganic ion transport and metabolism	Molecular Function: cation transmembrane transporter activity (GO:0008324);; Cellular Component: integral component of membrane (GO:0016021);; Molecular Function: transferase activity, transferring glycosyl groups (GO:0016757);; Biological Process: cellular metabolic process (GO:0044237);; Biological Process: primary metabolic process (GO:0044238);; Biological Process: cation transmembrane transp…	K11718|1.15585e-143|ame:412198|K11718 UDP-glucose:glycoprotein glucosyltransferase [EC:2.4.1.-] | (RefSeq) Ugt; UDP-glucose:glycoprotein glucosyltransferase	Protein processing in endoplasmic reticulum (ko04141)	[P]	Inorganic ion transport and metabolism	P	Inorganic ion transport and metabolism	PREDICTED: UDP-glucose:glycoprotein glucosyltransferase [Apis mellifera]
ONT.6687.1	--	--	Cellular Component: integral component of plasma membrane (GO:0005887);; Molecular Function: zinc ion binding (GO:0008270);; Molecular Function: sodium-independent organic anion transmembrane transporter activity (GO:0015347);; Biological Process: sodium-independent organic anion transport (GO:0043252);;	--	--	--	--	S	Function unknown	PREDICTED: serine/arginine repetitive matrix protein 2-like isoform X1 [Apis mellifera]
rna23885	--	--	--	K18080|0|ame:408429|K18080 tensin | (RefSeq) by; tensin-1	--	[TZ]	Signal transduction mechanisms;; Cytoskeleton	S	Function unknown	PREDICTED: tensin-3 isoform X4 [Apis mellifera]
rna24351	--	--	Molecular Function: transporter activity (GO:0005215);; Cellular Component: mitochondrial inner membrane (GO:0005743);; Biological Process: heme biosynthetic process (GO:0006783);; Cellular Component: integral component of membrane (GO:0016021);; Biological Process: transmembrane transport (GO:0055085);;	K15118|0|ame:411790|K15118 solute carrier family 25, member 38 | (RefSeq) GB18717; solute carrier family 25 member 38-like	--	[C]	Energy production and conversion	U	Intracellular trafficking, secretion, and vesicular transport	PREDICTED: solute carrier family 25 member 38-like isoform X2 [Apis mellifera]
ONT.1285.2	--	--	Molecular Function: protein serine/threonine kinase activity (GO:0004674);; Molecular Function: ATP binding (GO:0005524);; Biological Process: protein phosphorylation (GO:0006468);;	K08958|9.6689e-25|ame:410831|K08958 casein kinase 1, gamma [EC:2.7.11.1] | (RefSeq) gish; casein kinase I	Hedgehog signaling pathway - fly (ko04341)	[T]	Signal transduction mechanisms	T	Signal transduction mechanisms	PREDICTED: casein kinase I isoform gamma-3 isoform X2 [Apis mellifera]
rna3917	--	--	--	--	--	[Z]	Cytoskeleton	S	Function unknown	Cysteine-rich PDZ-binding protein [Melipona quadrifasciata]
rna16264	--	--	Molecular Function: zinc ion binding (GO:0008270);;	--	--	[O]	Posttranslational modification, protein turnover, chaperones	S	Function unknown	TRAF-interacting protein [Apis cerana cerana]
rna2953	[J]	Translation, ribosomal structure and biogenesis	Molecular Function: nucleotide binding (GO:0000166);; Molecular Function: nucleic acid binding (GO:0003676);;	--	--	[R]	General function prediction only	S	Function unknown	PREDICTED: glutamic acid-rich protein [Apis cerana]
rna12091	[G]	Carbohydrate transport and metabolism	--	K15637|0|ame:551178|K15637 serine/threonine-protein phosphatase PGAM5 [EC:3.1.3.16] | (RefSeq) GB10392; serine/threonine-protein phosphatase PGAM5, mitochondrial-like	--	[R]	General function prediction only	G	Carbohydrate transport and metabolism	PREDICTED: serine/threonine-protein phosphatase PGAM5, mitochondrial-like [Apis mellifera]
ONT.1228.6	--	--	--	--	--	--	--	S	Function unknown	PREDICTED: leucine-rich repeat neuronal protein 1-like isoform X1 [Apis mellifera]
ONT.4007.2	--	--	--	--	--	--	--	--	--	PREDICTED: uncharacterized protein LOC102654108 [Apis mellifera]
ONT.2323.1	[J]	Translation, ribosomal structure and biogenesis	Molecular Function: structural constituent of ribosome (GO:0003735);; Cellular Component: ribosome (GO:0005840);; Biological Process: translation (GO:0006412);;	K02877|2.00343e-100|ame:413137|K02877 large subunit ribosomal protein L15e | (RefSeq) RpL15; 60S ribosomal protein L15	Ribosome (ko03010)	[J]	Translation, ribosomal structure and biogenesis	J	Translation, ribosomal structure and biogenesis	hypothetical protein SINV_15101 [Solenopsis invicta]
ONT.1985.1	--	--	--	K04532|3.97103e-102|ame:550745|K04532 amyloid beta precursor protein binding protein 1 | (RefSeq) APP-BP1; NEDD8-activating enzyme E1 regulatory subunit	--	[O]	Posttranslational modification, protein turnover, chaperones	H	Coenzyme transport and metabolism	PREDICTED: LOW QUALITY PROTEIN: NEDD8-activating enzyme E1 regulatory subunit [Apis mellifera]
ONT.7230.5	--	--	Biological Process: phosphate-containing compound metabolic process (GO:0006796);;	K14156|6.99974e-112|ame:411525|K14156 choline/ethanolamine kinase [EC:2.7.1.32 2.7.1.82] | (RefSeq) choline/ethanolamine kinase	Glycerophospholipid metabolism (ko00564)	[M]	Cell wall/membrane/envelope biogenesis	M	Cell wall/membrane/envelope biogenesis	PREDICTED: choline/ethanolamine kinase-like isoform X1 [Apis mellifera]
ONT.5468.10	--	--	Molecular Function: transferase activity, transferring glycosyl groups (GO:0016757);;	K00699|4.64708e-159|ame:409203|K00699 glucuronosyltransferase [EC:2.4.1.17] | (RefSeq) GB10367; UDP-glucuronosyltransferase 2A3-like	Pentose and glucuronate interconversions (ko00040);; Ascorbate and aldarate metabolism (ko00053);; Starch and sucrose metabolism (ko00500);; Retinol metabolism (ko00830);; Porphyrin and chlorophyll metabolism (ko00860);; Metabolism of xenobiotics by cytochrome P450 (ko00980);; Drug metabolism - cytochrome P450 (ko00982);; Drug metabolism - other enzymes (ko00983)	[GC]	Carbohydrate transport and metabolism;; Energy production and conversion	S	Function unknown	PREDICTED: UDP-glucuronosyltransferase 2A3-like isoform X2 [Apis mellifera]
rna26756	[R]	General function prediction only	Molecular Function: GTP binding (GO:0005525);; Cellular Component: intracellular (GO:0005622);; Biological Process: small GTPase mediated signal transduction (GO:0007264);;	K07944|4.75984e-95|ame:408522|K07944 ADP-ribosylation factor-like protein 3 | (RefSeq) GB17719; ADP-ribosylation factor-like protein 3	--	[R]	General function prediction only	S	Function unknown	PREDICTED: ADP-ribosylation factor-like protein 3 [Apis mellifera]
rna10405	[O]	Posttranslational modification, protein turnover, chaperones	Molecular Function: ATP binding (GO:0005524);; Cellular Component: cytoplasm (GO:0005737);; Biological Process: proteolysis (GO:0006508);; Molecular Function: peptidase activity (GO:0008233);; Biological Process: protein catabolic process (GO:0030163);;	K03062|0|ame:551128|K03062 26S proteasome regulatory subunit T2 | (RefSeq) Pros26.4; 26S protease regulatory subunit 4	Proteasome (ko03050)	[O]	Posttranslational modification, protein turnover, chaperones	O	Posttranslational modification, protein turnover, chaperones	26S protease regulatory subunit 4 [Harpegnathos saltator]
ONT.2797.16	--	--	--	--	--	--	--	S	Function unknown	PREDICTED: PRKC apoptosis WT1 regulator protein-like isoform X6 [Apis mellifera]
ONT.7101.7	--	--	--	--	--	--	--	--	--	hypothetical protein EAI_07593 [Harpegnathos saltator]
ONT.1246.4	--	--	--	--	--	--	--	S	Function unknown	PREDICTED: dentin sialophosphoprotein-like [Apis mellifera]
ONT.3965.21	--	--	--	--	--	--	--	S	Function unknown	PREDICTED: dentin sialophosphoprotein isoform X8 [Apis mellifera]
rna18500	--	--	Cellular Component: integral component of membrane (GO:0016021);;	--	--	--	--	S	Function unknown	PREDICTED: uncharacterized protein LOC725577 isoform X1 [Apis mellifera]
rna28102	--	--	--	K09374|0|ame:410658|K09374 LIM homeobox protein 3/4 | (RefSeq) Lim3; LIM/homeobox protein Lhx3	--	[K]	Transcription	K	Transcription	PREDICTED: LIM/homeobox protein Lhx3-like [Eufriesea mexicana]
ONT.3990.3	--	--	--	--	--	[K]	Transcription	K	Transcription	PREDICTED: LOW QUALITY PROTEIN: protein Dr1-like [Apis florea]
ONT.6257.1	--	--	Molecular Function: phosphoprotein phosphatase activity (GO:0004721);; Biological Process: protein dephosphorylation (GO:0006470);;	K17617|7.66497e-27|nvi:100121876|K17617 CTD nuclear envelope phosphatase 1 [EC:3.1.3.16] | (RefSeq) CTD nuclear envelope phosphatase 1 homolog	--	[K]	Transcription	K	Transcription	PREDICTED: CTD nuclear envelope phosphatase 1 homolog [Bombus terrestris]
rna17691	[E]	Amino acid transport and metabolism	Molecular Function: glutaminase activity (GO:0004359);; Biological Process: glutamine metabolic process (GO:0006541);;	K01425|0|ame:408991|K01425 glutaminase [EC:3.5.1.2] | (RefSeq) nemy; glutaminase kidney isoform, mitochondrial	Arginine biosynthesis (ko00220);; Alanine, aspartate and glutamate metabolism (ko00250);; D-Glutamine and D-glutamate metabolism (ko00471)	[E]	Amino acid transport and metabolism	E	Amino acid transport and metabolism	PREDICTED: glutaminase liver isoform, mitochondrial isoform X5 [Apis mellifera]
rna2947	--	--	Molecular Function: protein kinase activity (GO:0004672);; Molecular Function: ATP binding (GO:0005524);; Biological Process: protein phosphorylation (GO:0006468);;	K08333|0|ame:726562|K08333 phosphoinositide-3-kinase, regulatory subunit 4 [EC:2.7.11.1] | (RefSeq) ird1; phosphoinositide 3-kinase regulatory subunit 4	Regulation of autophagy (ko04140)	[T]	Signal transduction mechanisms	T	Signal transduction mechanisms	PREDICTED: phosphoinositide 3-kinase regulatory subunit 4 isoform X1 [Apis mellifera]
rna5879	--	--	--	K14409|0|ame:409556|K14409 protein SMG7 | (RefSeq) GB14422; protein SMG7-like	mRNA surveillance pathway (ko03015)	[A]	RNA processing and modification	A	RNA processing and modification	PREDICTED: protein SMG7-like [Apis mellifera]
ONT.2471.5	--	--	--	--	--	--	--	S	Function unknown	PREDICTED: LOW QUALITY PROTEIN: synaptogyrin-2 [Apis mellifera]
rna10533	--	--	--	K04860|0|ame:408841|K04860 voltage-dependent calcium channel alpha-2/delta-3 | (RefSeq) Cava2d1; voltage-dependent calcium channel subunit alpha-2/delta-3	--	[PT]	Inorganic ion transport and metabolism;; Signal transduction mechanisms	S	Function unknown	PREDICTED: voltage-dependent calcium channel subunit alpha-2/delta-3 isoform X1 [Apis mellifera]
rna661	--	--	--	--	--	[OU]	Posttranslational modification, protein turnover, chaperones;; Intracellular trafficking, secretion, and vesicular transport	O	Posttranslational modification, protein turnover, chaperones	PREDICTED: uncharacterized protein LOC408614 isoform X1 [Apis mellifera]
rna14008	--	--	--	K12604|0|ame:412371|K12604 CCR4-NOT transcription complex subunit 1 | (RefSeq) CNOT1; CCR4-NOT transcription complex subunit 1	RNA degradation (ko03018)	[K]	Transcription	K	Transcription	PREDICTED: CCR4-NOT transcription complex subunit 1 isoform X1 [Apis cerana]
rna9152	--	--	--	K10382|0|ame:408779|K10382 dystonin | (RefSeq) shot; short stop	--	[Z]	Cytoskeleton	Z	Cytoskeleton	PREDICTED: LOW QUALITY PROTEIN: microtubule-actin cross-linking factor 1 [Apis mellifera]
ONT.5121.16	[K]	Transcription	Cellular Component: integral component of membrane (GO:0016021);;	--	--	[R]	General function prediction only	S	Function unknown	PREDICTED: glycoprotein 150 isoform X2 [Apis mellifera]
rna4190	--	--	--	--	--	[S]	Function unknown	S	Function unknown	PREDICTED: uncharacterized protein LOC100578727 isoform X3 [Apis mellifera]
rna3941	--	--	--	--	--	--	--	S	Function unknown	PREDICTED: uncharacterized protein LOC102654685 [Apis mellifera]
rna17865	[NW]	Cell motility;; Extracellular structures	Molecular Function: microtubule motor activity (GO:0003777);; Cellular Component: kinesin complex (GO:0005871);;	K10407|0|ame:726991|K10407 kinesin light chain | (RefSeq) kinesin light chain	--	[Z]	Cytoskeleton	S	Function unknown	PREDICTED: kinesin light chain isoform X3 [Apis mellifera]
ONT.5502.6	--	--	Cellular Component: integral component of membrane (GO:0016021);;	--	--	--	--	S	Function unknown	PREDICTED: uncharacterized protein LOC726407 isoform X1 [Apis mellifera]
ONT.894.3	[A]	RNA processing and modification	--	K13288|2.74674e-62|ame:725736|K13288 oligoribonuclease [EC:3.1.-.-] | (RefSeq) probable oligoribonuclease	Ribosome biogenesis in eukaryotes (ko03008)	[A]	RNA processing and modification	S	Function unknown	PREDICTED: probable oligoribonuclease-like, partial [Apis florea]
rna5585	--	--	--	--	--	--	--	S	Function unknown	PREDICTED: uncharacterized protein LOC725828 isoform X1 [Apis mellifera]
rna20557	[G]	Carbohydrate transport and metabolism	--	K18993|0|ame:411364|K18993 ubiquitin-associated and SH3 domain-containing protein [EC:3.1.3.48] | (RefSeq) GB10932; protein UBASH3A homolog	--	[G]	Carbohydrate transport and metabolism	O	Posttranslational modification, protein turnover, chaperones	PREDICTED: protein UBASH3A homolog [Apis mellifera]
rna25093	--	--	--	K15167|0|ame:408458|K15167 mediator of RNA polymerase II transcription subunit 24 | (RefSeq) MED24; mediator of RNA polymerase II transcription subunit 24	--	--	--	K	Transcription	PREDICTED: mediator of RNA polymerase II transcription subunit 24 isoform X1 [Apis mellifera]
rna18423	--	--	--	--	--	--	--	S	Function unknown	PREDICTED: uncharacterized protein LOC724872 [Apis mellifera]
ONT.4460.1	--	--	--	--	--	--	--	S	Function unknown	hypothetical protein EAI_13627 [Harpegnathos saltator]
ONT.7301.4	--	--	Molecular Function: nucleotide binding (GO:0000166);; Biological Process: sister chromatid segregation (GO:0000819);; Biological Process: response to hypoxia (GO:0001666);; Cellular Component: lysosome (GO:0005764);;	K07955|5.03832e-37|ame:552448|K07955 ADP-ribosylation factor-like protein 8 | (RefSeq) ADP-ribosylation factor-like protein 8B-A	--	[R]	General function prediction only	S	Function unknown	PREDICTED: ADP-ribosylation factor-like protein 8B-A [Acromyrmex echinatior]
rna16509	--	--	Cellular Component: nucleus (GO:0005634);; Biological Process: DNA replication (GO:0006260);;	K10734|1.08473e-91|cfo:105247836|K10734 GINS complex subunit 3 | (RefSeq) DNA replication complex GINS protein PSF3	--	[S]	Function unknown	S	Function unknown	PREDICTED: DNA replication complex GINS protein PSF3 [Apis mellifera]
rna490	--	--	Molecular Function: DNA binding (GO:0003677);;	K04650|0|ame:724535|K04650 nuclear receptor co-repressor 1 | (RefSeq) GB12686; uncharacterized LOC724535	--	[K]	Transcription	K	Transcription	PREDICTED: uncharacterized protein LOC724535 [Apis mellifera]
rna22171	[T]	Signal transduction mechanisms	Molecular Function: protein serine/threonine kinase activity (GO:0004674);; Molecular Function: ATP binding (GO:0005524);; Biological Process: protein phosphorylation (GO:0006468);; Biological Process: cell division (GO:0051301);;	K02206|0|ame:409959|K02206 cyclin-dependent kinase 2 [EC:2.7.11.22] | (RefSeq) cdc2c; cyclin-dependent kinase 2	FoxO signaling pathway (ko04068)	[R]	General function prediction only	T	Signal transduction mechanisms	PREDICTED: cyclin-dependent kinase 2 [Apis mellifera]
rna13872	[G]	Carbohydrate transport and metabolism	--	K07299|0|cfo:105248006|K07299 MFS transporter, SP family, solute carrier family 2 (facilitated glucose transporter), member 1 | (RefSeq) glucose transporter type 1	--	[G]	Carbohydrate transport and metabolism	G	Carbohydrate transport and metabolism	Glucose transporter type 1 [Eufriesea mexicana]
ONT.5958.10	--	--	Cellular Component: extracellular region (GO:0005576);; Molecular Function: metalloendopeptidase inhibitor activity (GO:0008191);; Biological Process: negative regulation of endopeptidase activity (GO:0010951);;	K16866|7.63662e-116|ame:100576956|K16866 metalloproteinase inhibitor 3 | (RefSeq) metalloproteinase inhibitor 3	--	[R]	General function prediction only	O	Posttranslational modification, protein turnover, chaperones	PREDICTED: metalloproteinase inhibitor 3-like isoform X1 [Apis mellifera]
ONT.4444.1	--	--	--	--	--	--	--	--	--	PREDICTED: uncharacterized protein LOC724177 isoform X3 [Apis mellifera]
ONT.3056.9	[O]	Posttranslational modification, protein turnover, chaperones	Molecular Function: peptidyl-prolyl cis-trans isomerase activity (GO:0003755);; Molecular Function: FK506 binding (GO:0005528);; Cellular Component: endoplasmic reticulum membrane (GO:0005789);; Biological Process: chaperone-mediated protein folding (GO:0061077);;	K09568|1.05996e-46|ame:552115|K09568 FK506-binding protein 1 [EC:5.2.1.8] | (RefSeq) FK506-bp2; 12 kDa FK506-binding protein	--	[O]	Posttranslational modification, protein turnover, chaperones	O	Posttranslational modification, protein turnover, chaperones	PREDICTED: 12 kDa FK506-binding protein-like [Apis dorsata]
ONT.4528.4	[T]	Signal transduction mechanisms	Molecular Function: phosphoprotein phosphatase activity (GO:0004721);; Biological Process: protein dephosphorylation (GO:0006470);; Molecular Function: metal ion binding (GO:0046872);;	K06269|7.2622e-140|aml:100476029|K06269 serine/threonine-protein phosphatase PP1 catalytic subunit [EC:3.1.3.16] | (RefSeq) PPP1CC; protein phosphatase 1 catalytic subunit gamma	mRNA surveillance pathway (ko03015);; cGMP-PKG signaling pathway (ko04022);; cAMP signaling pathway (ko04024);; Oocyte meiosis (ko04114);; Adrenergic signaling in cardiomyocytes (ko04261);; Vascular smooth muscle contraction (ko04270);; Hippo signaling pathway (ko04390);; Focal adhesion (ko04510);; Platelet activation (ko04611);; Long-term potentiation (ko04720);; Dopaminergic synapse (ko04728);;…	[TR]	Signal transduction mechanisms;; General function prediction only	T	Signal transduction mechanisms	PREDICTED: serine/threonine-protein phosphatase PP1-beta catalytic subunit-like [Apis dorsata]
ONT.6407.1	--	--	--	--	--	--	--	S	Function unknown	PREDICTED: cytoglobin-1-like isoform X1 [Apis mellifera]
rna2358	[C]	Energy production and conversion	Molecular Function: oxidoreductase activity, acting on CH-OH group of donors (GO:0016614);; Molecular Function: flavin adenine dinucleotide binding (GO:0050660);; Biological Process: oxidation-reduction process (GO:0055114);;	--	--	[C]	Energy production and conversion	C	Energy production and conversion	PREDICTED: LOW QUALITY PROTEIN: D-2-hydroxyglutarate dehydrogenase, mitochondrial [Apis mellifera]
ONT.1876.3	--	--	--	--	--	--	--	--	--	PREDICTED: uncharacterized protein LOC724558 [Apis mellifera]
rna1462	[O]	Posttranslational modification, protein turnover, chaperones	--	K17867|5.0738e-90|ame:724329|K17867 diphthamide biosynthesis protein 4 | (RefSeq) GB11751; dnaJ homolog subfamily C member 24-like	--	[O]	Posttranslational modification, protein turnover, chaperones	O	Posttranslational modification, protein turnover, chaperones	PREDICTED: dnaJ homolog subfamily C member 24-like [Apis mellifera]
ONT.6334.1	--	--	Cellular Component: integral component of membrane (GO:0016021);;	--	--	[S]	Function unknown	S	Function unknown	PREDICTED: UNC93-like protein-like [Apis mellifera]
ONT.2761.2	--	--	--	--	--	--	--	S	Function unknown	PREDICTED: MAD2L1-binding protein-like [Apis mellifera]
rna5537	[X]	Mobilome: prophages, transposons	--	--	--	[Z]	Cytoskeleton	S	Function unknown	PREDICTED: LOW QUALITY PROTEIN: twitchin [Apis mellifera]
ONT.4075.9	--	--	Molecular Function: binding (GO:0005488);;	K20044|0|ame:409435|K20044 phosphatidylinositol-binding clathrin assembly protein | (RefSeq) lap; phosphatidylinositol-binding clathrin assembly protein LAP	--	[TU]	Signal transduction mechanisms;; Intracellular trafficking, secretion, and vesicular transport	U	Intracellular trafficking, secretion, and vesicular transport	PREDICTED: phosphatidylinositol-binding clathrin assembly protein LAP isoform X3 [Apis mellifera]
ONT.5204.3	--	--	Molecular Function: protein binding (GO:0005515);; Cellular Component: membrane (GO:0016020);; Biological Process: vesicle-mediated transport (GO:0016192);; Cellular Component: cytoplasmic part (GO:0044444);;	K21198|5.75647e-133|ame:409363|K21198 gamma-soluble NSF attachment protein | (RefSeq) gammaSnap; gamma-soluble NSF attachment protein	--	[U]	Intracellular trafficking, secretion, and vesicular transport	S	Function unknown	PREDICTED: uncharacterized protein LOC409363 [Apis mellifera]
rna27908	--	--	Biological Process: actin filament organization (GO:0007015);; Biological Process: cell adhesion (GO:0007155);; Biological Process: cell migration (GO:0016477);;	--	--	[T]	Signal transduction mechanisms	S	Function unknown	PREDICTED: uncharacterized protein LOC409655 isoform X13 [Apis mellifera]
rna4847	--	--	--	--	--	[S]	Function unknown	S	Function unknown	PREDICTED: uncharacterized protein LOC100577530 [Apis mellifera]
rna19031	--	--	--	--	--	--	--	S	Function unknown	PREDICTED: PDZ and LIM domain protein 3 isoform X7 [Apis mellifera]
rna1970	--	--	Molecular Function: nucleic acid binding (GO:0003676);; Molecular Function: metal ion binding (GO:0046872);;	--	--	[K]	Transcription	S	Function unknown	PREDICTED: zinc finger protein 200-like [Apis mellifera]
rna26587	--	--	--	--	--	--	--	S	Function unknown	PREDICTED: myosin-10 isoform X2 [Bombus impatiens]
rna18647	--	--	Cellular Component: mitochondrion (GO:0005739);; Biological Process: activation of cysteine-type endopeptidase activity involved in apoptotic process (GO:0006919);;	--	--	--	--	S	Function unknown	PREDICTED: uncharacterized protein LOC100576140 [Apis mellifera]
rna2592	--	--	Molecular Function: phosphatidylinositol phosphate kinase activity (GO:0016307);; Biological Process: phosphatidylinositol phosphorylation (GO:0046854);;	K00889|0|ame:724991|K00889 1-phosphatidylinositol-4-phosphate 5-kinase [EC:2.7.1.68] | (RefSeq) phosphatidylinositol 4-phosphate 5-kinase type-1 alpha	Inositol phosphate metabolism (ko00562);; Phosphatidylinositol signaling system (ko04070);; Endocytosis (ko04144)	[T]	Signal transduction mechanisms	T	Signal transduction mechanisms	PREDICTED: phosphatidylinositol 4-phosphate 5-kinase type-1 gamma isoform X4 [Apis mellifera]
rna22891	[U]	Intracellular trafficking, secretion, and vesicular transport	Biological Process: cell adhesion (GO:0007155);; Biological Process: integrin-mediated signaling pathway (GO:0007229);; Cellular Component: integrin complex (GO:0008305);;	--	--	[W]	Extracellular structures	U	Intracellular trafficking, secretion, and vesicular transport	PREDICTED: integrin alpha-PS1 isoform X2 [Apis mellifera]
ONT.4991.4	--	--	Molecular Function: cytochrome-c oxidase activity (GO:0004129);; Cellular Component: mitochondrion (GO:0005739);; Biological Process: hydrogen ion transmembrane transport (GO:1902600);;	--	--	[C]	Energy production and conversion	O	Posttranslational modification, protein turnover, chaperones	PREDICTED: uncharacterized protein C1orf31 homolog [Apis florea]
rna1682	[V]	Defense mechanisms	Molecular Function: catalytic activity (GO:0003824);; Cellular Component: integral component of membrane (GO:0016021);;	--	--	[V]	Defense mechanisms	S	Function unknown	PREDICTED: lanC-like protein 1 isoform X1 [Apis mellifera]
rna7492	[R]	General function prediction only	Molecular Function: sulfotransferase activity (GO:0008146);; Cellular Component: integral component of membrane (GO:0016021);;	K08104|0|ame:412956|K08104 [heparan sulfate]-glucosamine 3-sulfotransferase 5 [EC:2.8.2.23] | (RefSeq) Hs3st-A; heparan sulfate glucosamine 3-O-sulfotransferase 1	Glycosaminoglycan biosynthesis - heparan sulfate / heparin (ko00534)	[O]	Posttranslational modification, protein turnover, chaperones	S	Function unknown	PREDICTED: heparan sulfate glucosamine 3-O-sulfotransferase 1 isoform X1 [Apis mellifera]
rna4266	--	--	--	--	--	[T]	Signal transduction mechanisms	T	Signal transduction mechanisms	PREDICTED: rho guanine nucleotide exchange factor 11 isoform X5 [Apis mellifera]
rna11225	[O]	Posttranslational modification, protein turnover, chaperones	Molecular Function: threonine-type endopeptidase activity (GO:0004298);; Cellular Component: nucleus (GO:0005634);; Cellular Component: cytoplasm (GO:0005737);; Biological Process: ubiquitin-dependent protein catabolic process (GO:0006511);; Cellular Component: proteasome core complex, alpha-subunit complex (GO:0019773);;	K02731|1.213e-169|ame:410095|K02731 20S proteasome subunit alpha 4 [EC:3.4.25.1] | (RefSeq) proteasome subunit alpha type-7-1	Proteasome (ko03050)	[O]	Posttranslational modification, protein turnover, chaperones	O	Posttranslational modification, protein turnover, chaperones	PREDICTED: proteasome subunit alpha type-7 [Apis florea]
rna3775	--	--	Cellular Component: integral component of membrane (GO:0016021);; Molecular Function: transferase activity, transferring acyl groups (GO:0016746);;	K08765|0|cfo:105248916|K08765 carnitine O-palmitoyltransferase 1, liver isoform [EC:2.3.1.21] | (RefSeq) carnitine O-palmitoyltransferase 1, liver isoform	Fatty acid degradation (ko00071);; Fatty acid metabolism (ko01212)	[I]	Lipid transport and metabolism	S	Function unknown	PREDICTED: carnitine O-palmitoyltransferase 1, liver isoform [Apis mellifera]
rna1668	[K]	Transcription	Molecular Function: translation initiation factor activity (GO:0003743);; Biological Process: DNA-templated transcription, initiation (GO:0006352);; Biological Process: regulation of transcription, DNA-templated (GO:0006355);; Biological Process: translational initiation (GO:0006413);; Molecular Function: zinc ion binding (GO:0008270);; Molecular Function: TBP-class protein binding (GO:0017025);;	K03124|0|ame:411965|K03124 transcription initiation factor TFIIB | (RefSeq) TfIIB; transcription initiation factor IIB	Basal transcription factors (ko03022)	[K]	Transcription	K	Transcription	PREDICTED: transcription initiation factor IIB isoform X1 [Apis mellifera]
rna10558	--	--	Cellular Component: nucleus (GO:0005634);; Biological Process: regulation of transcription, DNA-templated (GO:0006355);; Molecular Function: sequence-specific DNA binding (GO:0043565);;	--	--	--	--	S	Function unknown	PREDICTED: tetratricopeptide repeat protein 25-like isoform X2 [Apis mellifera]
rna16042	--	--	Molecular Function: zinc ion binding (GO:0008270);;	--	--	[TZ]	Signal transduction mechanisms;; Cytoskeleton	S	Function unknown	PREDICTED: muscle LIM protein Mlp84B-like isoform X1 [Apis mellifera]
ONT.1239.13	--	--	Molecular Function: calcium ion binding (GO:0005509);;	--	--	[T]	Signal transduction mechanisms	DTZ	Cell cycle control, cell division, chromosome partitioning;; Signal transduction mechanisms;; Cytoskeleton	PREDICTED: probable calcium-binding protein CML11-like isoform X4 [Apis mellifera]
rna21809	--	--	Molecular Function: actin binding (GO:0003779);; Molecular Function: calcium ion binding (GO:0005509);;	K05699|0|cfo:105250976|K05699 actinin alpha 1/4 | (RefSeq) alpha-actinin, sarcomeric	--	[Z]	Cytoskeleton	Z	Cytoskeleton	PREDICTED: alpha-actinin, sarcomeric isoform X2 [Apis cerana]
ONT.254.6	[C]	Energy production and conversion	--	--	--	[Q]	Secondary metabolites biosynthesis, transport and catabolism	S	Function unknown	PREDICTED: dehydrogenase/reductase SDR family member 11-like [Apis mellifera]
rna14520	--	--	Cellular Component: nucleus (GO:0005634);; Cellular Component: integral component of membrane (GO:0016021);;	K11492|0|ame:100576754|K11492 condensin-2 complex subunit G2 | (RefSeq) uncharacterized LOC100576754	--	--	--	--	--	PREDICTED: uncharacterized protein LOC100576754 isoform X1 [Apis mellifera]
ONT.3456.23	--	--	Cellular Component: plasma membrane (GO:0005886);; Cellular Component: gap junction (GO:0005921);; Biological Process: ion transport (GO:0006811);; Cellular Component: integral component of membrane (GO:0016021);;	--	--	--	--	S	Function unknown	PREDICTED: innexin inx7 isoform X3 [Apis mellifera]
ONT.952.1	--	--	--	--	--	--	--	S	Function unknown	PREDICTED: uncharacterized protein LOC100869117 [Apis florea]
ONT.1592.3	--	--	--	K06114|4.77177e-53|ame:551291|K06114 spectrin alpha | (RefSeq) spectrin alpha chain	--	[Z]	Cytoskeleton	Z	Cytoskeleton	PREDICTED: spectrin alpha chain-like [Apis dorsata]
rna1355	--	--	--	--	--	[T]	Signal transduction mechanisms	S	Function unknown	PREDICTED: peroxidasin-like isoform X2 [Apis mellifera]
ONT.195.15	--	--	--	--	--	--	--	--	--	PREDICTED: dipeptidase 1-like isoform X4 [Apis dorsata]
ONT.5749.4	--	--	--	--	--	--	--	S	Function unknown	PREDICTED: zinc finger matrin-type protein CG9776-like isoform X1 [Acromyrmex echinatior]
ONT.1578.4	--	--	--	--	--	--	--	P	Inorganic ion transport and metabolism	PREDICTED: probable low affinity copper uptake protein 2-like isoform X3 [Apis mellifera]
ONT.2491.2	[O]	Posttranslational modification, protein turnover, chaperones	Cellular Component: proteasome complex (GO:0000502);; Biological Process: proteolysis (GO:0006508);; Molecular Function: peptidase activity (GO:0008233);;	K02729|2.23327e-115|ame:551956|K02729 20S proteasome subunit alpha 5 [EC:3.4.25.1] | (RefSeq) Prosalpha5; proteasome subunit alpha type-5	Proteasome (ko03050)	[O]	Posttranslational modification, protein turnover, chaperones	O	Posttranslational modification, protein turnover, chaperones	PREDICTED: LOW QUALITY PROTEIN: proteasome subunit alpha type-5 [Apis mellifera]
rna24966	--	--	Molecular Function: nucleic acid binding (GO:0003676);;	K02156|0|ame:412427|K02156 aubergine | (RefSeq) aub, GB10293; aubergine	Dorso-ventral axis formation (ko04320)	[D]	Cell cycle control, cell division, chromosome partitioning	J	Translation, ribosomal structure and biogenesis	aubergine [Apis mellifera]
ONT.2343.4	--	--	Cellular Component: anaphase-promoting complex (GO:0005680);; Molecular Function: zinc ion binding (GO:0008270);; Biological Process: protein ubiquitination involved in ubiquitin-dependent protein catabolic process (GO:0042787);; Biological Process: positive regulation of mitotic metaphase/anaphase transition (GO:0045842);; Molecular Function: ubiquitin protein ligase activity (GO:0061630);; Mole…	K03358|1.63545e-44|nvi:100120029|K03358 anaphase-promoting complex subunit 11 | (RefSeq) anaphase-promoting complex subunit 11	Ubiquitin mediated proteolysis (ko04120)	[DO]	Cell cycle control, cell division, chromosome partitioning;; Posttranslational modification, protein turnover, chaperones	O	Posttranslational modification, protein turnover, chaperones	PREDICTED: anaphase-promoting complex subunit 11-like [Megachile rotundata]
rna14686	--	--	--	K18085|0|ame:410106|K18085 myotubularin-related protein 10/11/12 | (RefSeq) myotubularin-related protein 10-B	--	[R]	General function prediction only	S	Function unknown	PREDICTED: myotubularin-related protein 10-B isoform X2 [Apis mellifera]
rna8732	[D]	Cell cycle control, cell division, chromosome partitioning	--	K10380|0|ame:409051|K10380 ankyrin | (RefSeq) Ank; microtubule-associated protein futsch	--	[M]	Cell wall/membrane/envelope biogenesis	S	Function unknown	PREDICTED: microtubule-associated protein futsch [Apis mellifera]
rna1487	--	--	--	K06066|2.36207e-159|ame:724875|K06066 CBF1 interacting corepressor | (RefSeq) corepressor interacting with RBPJ 1	Notch signaling pathway (ko04330)	[K]	Transcription	S	Function unknown	PREDICTED: corepressor interacting with RBPJ 1 [Apis mellifera]
ONT.5354.6	--	--	Biological Process: ubiquitin-dependent protein catabolic process (GO:0006511);;	K14015|1.33503e-63|ame:409841|K14015 nuclear protein localization protein 4 homolog | (RefSeq) GB11261; nuclear protein localization protein 4 homolog	Protein processing in endoplasmic reticulum (ko04141)	[YU]	Nuclear structure;; Intracellular trafficking, secretion, and vesicular transport	Y	Nuclear structure	PREDICTED: nuclear protein localization protein 4 homolog isoform X3 [Apis mellifera]
ONT.4984.1	--	--	--	K02678|4.58798e-68|ame:412916|K02678 C-ets | (RefSeq) pnt; ETS-like protein pointed	MAPK signaling pathway - fly (ko04013);; Dorso-ventral axis formation (ko04320)	[K]	Transcription	K	Transcription	PREDICTED: ETS-like protein pointed, isoform P2/D isoform X4 [Harpegnathos saltator]
rna5219	[P]	Inorganic ion transport and metabolism	--	K14696|0|ame:410816|K14696 solute carrier family 30 (zinc transporter), member 9 | (RefSeq) zinc transporter 9	--	[R]	General function prediction only	P	Inorganic ion transport and metabolism	PREDICTED: zinc transporter 9 [Apis mellifera]
ONT.1081.15	--	--	--	--	--	--	--	S	Function unknown	PREDICTED: hypothetical protein LOC100740571 [Bombus impatiens]
rna1771	[R]	General function prediction only	Biological Process: metabolic process (GO:0008152);; Cellular Component: integral component of membrane (GO:0016021);; Molecular Function: transferase activity (GO:0016740);;	K05288|0|ame:409860|K05288 phosphatidylinositol glycan, class O | (RefSeq) GPI ethanolamine phosphate transferase 3	Glycosylphosphatidylinositol(GPI)-anchor biosynthesis (ko00563)	[T]	Signal transduction mechanisms	S	Function unknown	PREDICTED: GPI ethanolamine phosphate transferase 3 isoform X1 [Apis mellifera]
rna23702	--	--	--	--	--	[S]	Function unknown	K	Transcription	PREDICTED: calmodulin-binding transcription activator 2 isoform X1 [Apis florea]
rna25797	[R]	General function prediction only	--	K12494|0|ame:411463|K12494 PH and SEC7 domain-containing protein | (RefSeq) PH and SEC7 domain-containing protein 2	Endocytosis (ko04144)	[U]	Intracellular trafficking, secretion, and vesicular transport	S	Function unknown	PREDICTED: PH and SEC7 domain-containing protein 2 isoform X5 [Apis mellifera]
rna7250	--	--	Molecular Function: zinc ion binding (GO:0008270);;	K11485|0|ame:413288|K11485 polycomb-like protein 2 | (RefSeq) polycomb protein Pcl	--	[R]	General function prediction only	S	Function unknown	PREDICTED: polycomb protein Pcl isoform X1 [Apis mellifera]
rna25375	--	--	--	--	--	--	--	S	Function unknown	PREDICTED: uncharacterized protein LOC408473 [Apis mellifera]
ONT.1184.3	--	--	Cellular Component: membrane (GO:0016020);; Molecular Function: hydrolase activity (GO:0016787);;	--	--	--	--	S	Function unknown	Abhydrolase domain-containing protein 7 [Camponotus floridanus]
rna15554	--	--	Molecular Function: protein kinase activity (GO:0004672);; Molecular Function: ATP binding (GO:0005524);; Biological Process: protein phosphorylation (GO:0006468);;	--	--	[TR]	Signal transduction mechanisms;; General function prediction only	O	Posttranslational modification, protein turnover, chaperones	PREDICTED: probable serine/threonine-protein kinase DDB_G0276461 [Apis mellifera]
rna21644	--	--	Molecular Function: glycine N-methyltransferase activity (GO:0017174);; Biological Process: methylation (GO:0032259);;	--	--	[S]	Function unknown	S	Function unknown	PREDICTED: zinc finger protein 706-like [Apis mellifera]
ONT.1253.6	--	--	--	K09542|1.07152e-11|ame:410857|K09542 crystallin, alpha B | (RefSeq) GB10339; protein lethal(2)essential for life-like	Protein processing in endoplasmic reticulum (ko04141);; Longevity regulating pathway - multiple species (ko04213)	[O]	Posttranslational modification, protein turnover, chaperones	O	Posttranslational modification, protein turnover, chaperones	PREDICTED: high affinity cAMP-specific and IBMX-insensitive 3&apos;,5&apos;-cyclic phosphodiesterase 8B-like [Bombus impatiens]
rna14143	--	--	Molecular Function: DNA binding (GO:0003677);; Molecular Function: DNA-directed DNA polymerase activity (GO:0003887);; Biological Process: DNA replication (GO:0006260);; Biological Process: DNA biosynthetic process (GO:0071897);;	K02328|0|ame:727251|K02328 DNA polymerase delta subunit 2 | (RefSeq) GB14234; DNA polymerase delta small subunit-like	Purine metabolism (ko00230);; Pyrimidine metabolism (ko00240);; DNA replication (ko03030);; Base excision repair (ko03410);; Nucleotide excision repair (ko03420);; Mismatch repair (ko03430);; Homologous recombination (ko03440)	[L]	Replication, recombination and repair	L	Replication, recombination and repair	PREDICTED: DNA polymerase delta small subunit-like isoform X2 [Apis mellifera]
ONT.5626.1	--	--	Cellular Component: extracellular region (GO:0005576);; Biological Process: neuropeptide signaling pathway (GO:0007218);;	--	--	--	--	S	Function unknown	PREDICTED: myosuppressin isoform X1 [Apis mellifera]
rna20714	--	--	Cellular Component: membrane (GO:0016020);;	--	--	[A]	RNA processing and modification	S	Function unknown	PREDICTED: transmembrane protein 177 [Apis cerana]
ONT.7178.11	--	--	--	--	--	--	--	S	Function unknown	PREDICTED: uncharacterized protein LOC726965 [Apis mellifera]
rna25908	--	--	Molecular Function: sodium channel activity (GO:0005272);; Cellular Component: integral component of membrane (GO:0016021);; Biological Process: sodium ion transmembrane transport (GO:0035725);;	K03440|0|ame:726792|K03440 acid-sensing ion channel, other | (RefSeq) DEG4; pickpocket protein 28	--	[PT]	Inorganic ion transport and metabolism;; Signal transduction mechanisms	S	Function unknown	PREDICTED: pickpocket protein 28-like [Apis dorsata]
ONT.6853.6	--	--	--	--	--	--	--	S	Function unknown	PREDICTED: UPF0687 protein C20orf27 homolog [Apis mellifera]
rna16116	--	--	--	K14823|3.51431e-159|ame:726028|K14823 rRNA-processing protein EBP2 | (RefSeq) probable rRNA-processing protein EBP2 homolog	--	[A]	RNA processing and modification	S	Function unknown	PREDICTED: probable rRNA-processing protein EBP2 homolog isoform X1 [Apis mellifera]
rna22925	[T]	Signal transduction mechanisms	--	--	--	[R]	General function prediction only	S	Function unknown	PREDICTED: ankyrin repeat domain-containing protein 6 isoform X4 [Apis mellifera]
ONT.583.11	--	--	Molecular Function: metal ion binding (GO:0046872);;	K16061|3.98225e-75|ame:726172|K16061 baculoviral IAP repeat-containing protein 7/8 | (RefSeq) GB17129; death-associated inhibitor of apoptosis 2-like	Ubiquitin mediated proteolysis (ko04120);; Apoptosis - multiple species (ko04215)	[DR]	Cell cycle control, cell division, chromosome partitioning;; General function prediction only	O	Posttranslational modification, protein turnover, chaperones	PREDICTED: apoptosis 2 inhibitor-like [Apis mellifera]
ONT.3521.2	--	--	Molecular Function: calcium ion binding (GO:0005509);;	--	--	--	--	S	Function unknown	PREDICTED: uncharacterized protein LOC410013 isoform 2 [Apis mellifera]
ONT.4926.3	--	--	Cellular Component: integral component of membrane (GO:0016021);;	--	--	[S]	Function unknown	S	Function unknown	PREDICTED: transmembrane and coiled-coil domain-containing protein 1 [Harpegnathos saltator]
ONT.6299.23	[O]	Posttranslational modification, protein turnover, chaperones	Molecular Function: serine-type peptidase activity (GO:0008236);;	--	--	[E]	Amino acid transport and metabolism	O	Posttranslational modification, protein turnover, chaperones	PREDICTED: trypsin-1-like [Apis florea]
rna1347	[M]	Cell wall/membrane/envelope biogenesis	--	K08269|0|ame:413467|K08269 serine/threonine-protein kinase ULK/ATG1 [EC:2.7.11.1] | (RefSeq) serine/threonine-protein kinase ULK3	Regulation of autophagy (ko04140);; mTOR signaling pathway (ko04150)	[OUT]	Posttranslational modification, protein turnover, chaperones;; Intracellular trafficking, secretion, and vesicular transport;; Signal transduction mechanisms	T	Signal transduction mechanisms	PREDICTED: serine/threonine-protein kinase ULK3 isoform X1 [Apis mellifera]
rna19216	[T]	Signal transduction mechanisms	--	K08840|0|ame:413504|K08840 TRAF2 and NCK interacting kinase [EC:2.7.11.1] | (RefSeq) msn; serine/threonine-protein kinase mig-15	MAPK signaling pathway - fly (ko04013)	[T]	Signal transduction mechanisms	T	Signal transduction mechanisms	PREDICTED: serine/threonine-protein kinase mig-15 [Apis mellifera]
ONT.7455.3	--	--	--	K03035|2.1774e-74|ame:409880|K03035 26S proteasome regulatory subunit N5 | (RefSeq) Rpn5; 26S proteasome non-ATPase regulatory subunit 12	Proteasome (ko03050)	[O]	Posttranslational modification, protein turnover, chaperones	O	Posttranslational modification, protein turnover, chaperones	PREDICTED: 26S proteasome non-ATPase regulatory subunit 12 [Apis mellifera]
rna18359	--	--	--	K18405|0|ame:726241|K18405 tudor domain-containing protein 1/4/6/7 | (RefSeq) tudor domain-containing protein 7	--	[K]	Transcription	S	Function unknown	PREDICTED: tudor domain-containing protein 7 isoform X1 [Apis mellifera]
rna23439	[T]	Signal transduction mechanisms	Molecular Function: protein kinase activity (GO:0004672);; Molecular Function: ATP binding (GO:0005524);; Biological Process: protein phosphorylation (GO:0006468);;	--	--	[T]	Signal transduction mechanisms	T	Signal transduction mechanisms	PREDICTED: serine/threonine-protein kinase 17A-like isoform X7 [Apis mellifera]
ONT.2306.1	--	--	Cellular Component: nucleus (GO:0005634);; Biological Process: DNA replication (GO:0006260);;	K10732|1.76539e-56|ame:412072|K10732 GINS complex subunit 1 | (RefSeq) GB19459; DNA replication complex GINS protein PSF1-like	--	[L]	Replication, recombination and repair	S	Function unknown	PREDICTED: DNA replication complex GINS protein PSF1-like [Apis mellifera]
ONT.4522.6	--	--	Molecular Function: microtubule binding (GO:0008017);;	K10436|4.62861e-150|ame:411371|K10436 microtubule-associated protein, RP/EB family | (RefSeq) microtubule-associated protein RP/EB family member 1	--	[DZ]	Cell cycle control, cell division, chromosome partitioning;; Cytoskeleton	Z	Cytoskeleton	PREDICTED: microtubule-associated protein RP/EB family member 1-like isoform X5 [Apis mellifera]
rna2916	[P]	Inorganic ion transport and metabolism	Cellular Component: integral component of membrane (GO:0016021);; Biological Process: transmembrane transport (GO:0055085);;	K13750|0|ame:412777|K13750 solute carrier family 24 (sodium/potassium/calcium exchanger), member 2 | (RefSeq) sodium/potassium/calcium exchanger Nckx30C	--	[PT]	Inorganic ion transport and metabolism;; Signal transduction mechanisms	P	Inorganic ion transport and metabolism	PREDICTED: sodium/potassium/calcium exchanger Nckx30C isoform X2 [Apis mellifera]
ONT.6533.6	[QV]	Secondary metabolites biosynthesis, transport and catabolism;; Defense mechanisms	Molecular Function: monooxygenase activity (GO:0004497);; Molecular Function: iron ion binding (GO:0005506);; Molecular Function: oxidoreductase activity, acting on paired donors, with incorporation or reduction of molecular oxygen (GO:0016705);; Molecular Function: heme binding (GO:0020037);; Biological Process: oxidation-reduction process (GO:0055114);;	K15003|0|ame:725621|K15003 cytochrome P450 family 9 [EC:1.14.-.-] | (RefSeq) CYP9S1; uncharacterized LOC725621	--	[Q]	Secondary metabolites biosynthesis, transport and catabolism	Q	Secondary metabolites biosynthesis, transport and catabolism	PREDICTED: uncharacterized protein LOC725621 [Apis mellifera]
ONT.6029.4	[CHR]	Energy production and conversion;; Coenzyme transport and metabolism;; General function prediction only	--	--	--	[C]	Energy production and conversion	C	Energy production and conversion	PREDICTED: glyoxylate reductase/hydroxypyruvate reductase-like [Apis mellifera]
ONT.499.4	--	--	Cellular Component: integral component of membrane (GO:0016021);;	--	--	--	--	S	Function unknown	PREDICTED: uncharacterized protein LOC100866264 [Apis florea]
rna4664	--	--	--	K17277|0|ame:408693|K17277 epidermal growth factor receptor kinase substrate 8 | (RefSeq) GB11269; epidermal growth factor receptor kinase substrate 8-like	--	[T]	Signal transduction mechanisms	T	Signal transduction mechanisms	PREDICTED: epidermal growth factor receptor kinase substrate 8-like protein 1 isoform X1 [Apis mellifera]
rna19539	--	--	Molecular Function: RNA binding (GO:0003723);;	K11143|0|ame:412174|K11143 dynein intermediate chain 2, axonemal | (RefSeq) dynein intermediate chain 2, axonemal	--	[Z]	Cytoskeleton	S	Function unknown	PREDICTED: dynein intermediate chain 2, axonemal isoform X1 [Apis mellifera]
ONT.232.1	--	--	Cellular Component: condensed chromosome outer kinetochore (GO:0000940);; Cellular Component: spindle microtubule (GO:0005876);; Biological Process: chromosome segregation (GO:0007059);; Molecular Function: microtubule binding (GO:0008017);; Biological Process: cell division (GO:0051301);;	--	--	--	--	S	Function unknown	PREDICTED: uncharacterized protein LOC100865177 [Apis florea]
ONT.6298.3	--	--	Molecular Function: serine-type peptidase activity (GO:0008236);;	--	--	--	--	O	Posttranslational modification, protein turnover, chaperones	PREDICTED: serine protease 53 [Apis mellifera]
ONT.2421.1	--	--	--	--	--	--	--	S	Function unknown	PREDICTED: neurofilament heavy polypeptide-like isoformX1 [Apis mellifera]
ONT.5934.2	[R]	General function prediction only	Cellular Component: nuclear pore (GO:0005643);; Cellular Component: nucleoplasm (GO:0005654);; Cellular Component: cytosol (GO:0005829);; Biological Process: NLS-bearing protein import into nucleus (GO:0006607);; Molecular Function: nuclear localization sequence binding (GO:0008139);; Molecular Function: protein transporter activity (GO:0008565);;	K15043|0|ame:727561|K15043 importin subunit alpha-2 | (RefSeq) importin subunit alpha	--	[U]	Intracellular trafficking, secretion, and vesicular transport	U	Intracellular trafficking, secretion, and vesicular transport	PREDICTED: importin subunit alpha-2-like [Apis florea]
rna27885	[T]	Signal transduction mechanisms	--	K09454|0|ame:412357|K09454 GA-binding protein transcription factor, beta | (RefSeq) GABP-2; GA-binding protein subunit beta-1	--	--	--	S	Function unknown	PREDICTED: GA-binding protein subunit beta-1 isoform X2 [Apis mellifera]
rna19878	--	--	--	--	--	--	--	S	Function unknown	PREDICTED: uncharacterized protein LOC408339 isoform X1 [Apis mellifera]
rna2399	[G]	Carbohydrate transport and metabolism	Molecular Function: hydrolase activity, hydrolyzing O-glycosyl compounds (GO:0004553);; Biological Process: carbohydrate metabolic process (GO:0005975);; Molecular Function: carbohydrate binding (GO:0030246);;	K05546|0|ame:551205|K05546 alpha 1,3-glucosidase [EC:3.2.1.84] | (RefSeq) neutral alpha-glucosidase AB	N-Glycan biosynthesis (ko00510);; Protein processing in endoplasmic reticulum (ko04141)	[GMO]	Carbohydrate transport and metabolism;; Cell wall/membrane/envelope biogenesis;; Posttranslational modification, protein turnover, chaperones	G	Carbohydrate transport and metabolism	PREDICTED: neutral alpha-glucosidase AB isoform X2 [Apis mellifera]
rna9781	[T]	Signal transduction mechanisms	Molecular Function: nucleotide binding (GO:0000166);; Molecular Function: IMP dehydrogenase activity (GO:0003938);; Cellular Component: cytoplasm (GO:0005737);; Biological Process: GMP biosynthetic process (GO:0006177);; Molecular Function: metal ion binding (GO:0046872);; Biological Process: oxidation-reduction process (GO:0055114);;	K00088|0|ame:550673|K00088 IMP dehydrogenase [EC:1.1.1.205] | (RefSeq) ras; inosine-5'-monophosphate dehydrogenase 1b	Purine metabolism (ko00230);; Drug metabolism - other enzymes (ko00983)	[F]	Nucleotide transport and metabolism	S	Function unknown	PREDICTED: inosine-5&apos;-monophosphate dehydrogenase 1b [Apis cerana]
ONT.6015.1	[ER]	Amino acid transport and metabolism;; General function prediction only	Molecular Function: metal ion binding (GO:0046872);;	--	--	[Q]	Secondary metabolites biosynthesis, transport and catabolism	E	Amino acid transport and metabolism	PREDICTED: D-arabinitol dehydrogenase 1-like [Apis mellifera]
ONT.1510.2	[O]	Posttranslational modification, protein turnover, chaperones	Molecular Function: nucleotide binding (GO:0000166);; Cellular Component: membrane (GO:0016020);;	--	--	[O]	Posttranslational modification, protein turnover, chaperones	O	Posttranslational modification, protein turnover, chaperones	PREDICTED: ATPase family AAA domain-containing protein 1-A-like [Apis mellifera]
ONT.6101.8	--	--	Molecular Function: nucleotide binding (GO:0000166);; Molecular Function: translation initiation factor activity (GO:0003743);; Biological Process: translational initiation (GO:0006413);;	--	--	[R]	General function prediction only	S	Function unknown	PREDICTED: eukaryotic translation initiation factor 4H-like [Apis florea]
rna27387	--	--	Molecular Function: histone acetyltransferase activity (GO:0004402);; Molecular Function: ATP binding (GO:0005524);; Cellular Component: nucleus (GO:0005634);; Biological Process: regulation of transcription, DNA-templated (GO:0006355);; Biological Process: histone acetylation (GO:0016573);;	K06062|0|ame:552646|K06062 histone acetyltransferase [EC:2.3.1.48] | (RefSeq) KAT2A, GB19492; K(lysine) acetyltransferase 2A	Notch signaling pathway (ko04330)	[BK]	Chromatin structure and dynamics;; Transcription	BK	Chromatin structure and dynamics;; Transcription	histone acetyltransferase KAT2A [Apis mellifera]
ONT.6919.5	--	--	Molecular Function: nucleic acid binding (GO:0003676);; Molecular Function: methyltransferase activity (GO:0008168);; Molecular Function: zinc ion binding (GO:0008270);; Biological Process: methylation (GO:0032259);;	--	--	[R]	General function prediction only	S	Function unknown	PREDICTED: zinc finger CCHC domain-containing protein 4-like [Apis mellifera]
rna21984	[BQ]	Chromatin structure and dynamics;; Secondary metabolites biosynthesis, transport and catabolism	--	K11406|0|ame:408331|K11406 histone deacetylase 4/5 [EC:3.5.1.98] | (RefSeq) HDAC4; histone deacetylase 5	--	[B]	Chromatin structure and dynamics	BQ	Chromatin structure and dynamics;; Secondary metabolites biosynthesis, transport and catabolism	PREDICTED: histone deacetylase 5 isoform X6 [Apis mellifera]
ONT.4725.4	--	--	--	--	--	--	--	--	--	hypothetical protein EAI_00697 [Harpegnathos saltator]
rna3604	--	--	Molecular Function: metal ion binding (GO:0046872);;	--	--	[R]	General function prediction only	S	Function unknown	LOW QUALITY PROTEIN: zinc finger CCCH domain-containing protein 15 homolog [Bombus terrestris]
rna10627	[T]	Signal transduction mechanisms	Molecular Function: phosphoprotein phosphatase activity (GO:0004721);; Cellular Component: nucleus (GO:0005634);; Cellular Component: cytoplasm (GO:0005737);; Biological Process: protein dephosphorylation (GO:0006470);;	K04460|0|ame:551854|K04460 serine/threonine-protein phosphatase 5 [EC:3.1.3.16] | (RefSeq) PpD3; serine/threonine-protein phosphatase 5	--	[R]	General function prediction only	T	Signal transduction mechanisms	PREDICTED: serine/threonine-protein phosphatase 5 [Apis mellifera]
rna11705	--	--	--	--	--	[Z]	Cytoskeleton	S	Function unknown	PREDICTED: dystrobrevin beta isoform X7 [Apis mellifera]
rna2317	--	--	--	K20042|0|ame:552221|K20042 F-BAR domain only protein | (RefSeq) F-BAR domain only protein 2	--	[D]	Cell cycle control, cell division, chromosome partitioning	S	Function unknown	PREDICTED: F-BAR domain only protein 2 isoform X6 [Apis mellifera]
rna16436	[D]	Cell cycle control, cell division, chromosome partitioning	Molecular Function: ATP binding (GO:0005524);; Cellular Component: nucleus (GO:0005634);; Cellular Component: chromosome (GO:0005694);; Cellular Component: integral component of membrane (GO:0016021);; Biological Process: chromosome organization (GO:0051276);; Biological Process: transmembrane transport (GO:0055085);;	K06675|0|ame:413418|K06675 structural maintenance of chromosome 4 | (RefSeq) SMC4; structural maintenance of chromosomes protein 4	--	[BD]	Chromatin structure and dynamics;; Cell cycle control, cell division, chromosome partitioning	D	Cell cycle control, cell division, chromosome partitioning	PREDICTED: structural maintenance of chromosomes protein 4 isoform X1 [Apis mellifera]
rna18968	--	--	Molecular Function: ATP binding (GO:0005524);; Biological Process: cellular protein modification process (GO:0006464);;	K16600|0|ame:551967|K16600 tubulin polyglutamylase TTLL2 [EC:6.-.-.-] | (RefSeq) GB17923; probable tubulin polyglutamylase TTLL2	--	[O]	Posttranslational modification, protein turnover, chaperones	S	Function unknown	PREDICTED: probable tubulin polyglutamylase TTLL2 isoform X1 [Apis mellifera]
rna12138	[K]	Transcription	--	--	--	[U]	Intracellular trafficking, secretion, and vesicular transport	S	Function unknown	PREDICTED: neurobeachin isoform X13 [Apis cerana]
ONT.4054.2	[G]	Carbohydrate transport and metabolism	Molecular Function: catalytic activity (GO:0003824);;	K01187|2.46845e-79|ame:411257|K01187 alpha-glucosidase [EC:3.2.1.20] | (RefSeq) Hbg2, AGLU4, GB20070; alpha-glucosidase	Galactose metabolism (ko00052);; Starch and sucrose metabolism (ko00500)	[G]	Carbohydrate transport and metabolism	G	Carbohydrate transport and metabolism	Maltase [Cerapachys biroi]
ONT.5015.9	--	--	--	--	--	[S]	Function unknown	S	Function unknown	PREDICTED: protein FAM76A-like [Apis florea]
rna21473	[V]	Defense mechanisms	Molecular Function: ATP binding (GO:0005524);; Cellular Component: mitochondrial inner membrane (GO:0005743);; Cellular Component: integral component of membrane (GO:0016021);; Molecular Function: ATPase activity, coupled to transmembrane movement of substances (GO:0042626);; Biological Process: transmembrane transport (GO:0055085);;	K05657|0|ame:552744|K05657 ATP-binding cassette, subfamily B (MDR/TAP), member 10 | (RefSeq) ABC10; ATP-binding cassette sub-family B member 10, mitochondrial	ABC transporters (ko02010)	[U]	Intracellular trafficking, secretion, and vesicular transport	V	Defense mechanisms	PREDICTED: ATP-binding cassette sub-family B member 10, mitochondrial [Apis mellifera]
rna4426	--	--	Cellular Component: integral component of membrane (GO:0016021);;	--	--	--	--	S	Function unknown	PREDICTED: transmembrane protein 8A-like isoform X1 [Apis mellifera]
rna9143	--	--	--	K10382|0|ame:408779|K10382 dystonin | (RefSeq) shot; short stop	--	[Z]	Cytoskeleton	Z	Cytoskeleton	PREDICTED: LOW QUALITY PROTEIN: microtubule-actin cross-linking factor 1 [Apis mellifera]
rna2003	--	--	Molecular Function: nucleic acid binding (GO:0003676);; Molecular Function: metal ion binding (GO:0046872);;	--	--	[R]	General function prediction only	S	Function unknown	Transcriptional repressor CTCF [Apis cerana cerana]
rna25515	--	--	--	--	--	[R]	General function prediction only	S	Function unknown	PREDICTED: uncharacterized protein LOC100576251 isoform X1 [Apis mellifera]
rna20377	--	--	Biological Process: ubiquitin-dependent protein catabolic process (GO:0006511);; Biological Process: protein deubiquitination (GO:0016579);; Molecular Function: thiol-dependent ubiquitinyl hydrolase activity (GO:0036459);;	K11838|0|ame:409332|K11838 ubiquitin carboxyl-terminal hydrolase 7 [EC:3.4.19.12] | (RefSeq) Usp7; ubiquitin carboxyl-terminal hydrolase 7	FoxO signaling pathway (ko04068)	[O]	Posttranslational modification, protein turnover, chaperones	O	Posttranslational modification, protein turnover, chaperones	PREDICTED: ubiquitin carboxyl-terminal hydrolase 7 isoform X1 [Apis cerana]
ONT.2241.6	[J]	Translation, ribosomal structure and biogenesis	Molecular Function: nucleotide binding (GO:0000166);; Molecular Function: structural constituent of ribosome (GO:0003735);; Cellular Component: ribosome (GO:0005840);; Biological Process: translation (GO:0006412);;	K02974|3.86192e-56|ame:408799|K02974 small subunit ribosomal protein S24e | (RefSeq) 40S ribosomal protein S24	Ribosome (ko03010)	[J]	Translation, ribosomal structure and biogenesis	J	Translation, ribosomal structure and biogenesis	PREDICTED: 40S ribosomal protein S24-like isoform X2 [Apis mellifera]
rna26764	[B]	Chromatin structure and dynamics	Molecular Function: DNA binding (GO:0003677);;	K15223|2.72176e-96|ame:408520|K15223 upstream activation factor subunit UAF30 | (RefSeq) upstream activation factor subunit spp27	--	[K]	Transcription	B	Chromatin structure and dynamics	PREDICTED: upstream activation factor subunit spp27 [Apis mellifera]
ONT.733.10	--	--	--	--	--	--	--	--	--	PREDICTED: uncharacterized protein LOC100871121 [Apis florea]
ONT.2859.3	--	--	Molecular Function: SNAP receptor activity (GO:0005484);; Cellular Component: plasma membrane (GO:0005886);; Biological Process: carbohydrate metabolic process (GO:0005975);; Biological Process: synaptic vesicle priming (GO:0016082);; Molecular Function: racemase and epimerase activity, acting on carbohydrates and derivatives (GO:0016857);; Molecular Function: syntaxin binding (GO:0019905);; Cell…	K18211|5.8049e-78|phu:Phum_PHUM458270|K18211 synaptosomal-associated protein 25 | (RefSeq) synaptosomal-associated protein, putative	--	[U]	Intracellular trafficking, secretion, and vesicular transport	U	Intracellular trafficking, secretion, and vesicular transport	PREDICTED: synaptosomal-associated protein 25 isoform X2 [Harpegnathos saltator]
rna5151	--	--	--	--	--	--	--	S	Function unknown	PREDICTED: uncharacterized protein LOC100576986 isoform X1 [Apis mellifera]
ONT.6050.3	--	--	Molecular Function: DNA binding (GO:0003677);;	--	--	[BL]	Chromatin structure and dynamics;; Replication, recombination and repair	S	Function unknown	PREDICTED: barrier-to-autointegration factor B [Apis mellifera]
rna1768	--	--	--	--	--	--	--	--	--	PREDICTED: uncharacterized protein LOC100577197 [Apis mellifera]
ONT.4447.9	--	--	Molecular Function: receptor activity (GO:0004872);; Cellular Component: integral component of membrane (GO:0016021);;	K19514|1.08097e-132|ame:552228|K19514 renin receptor | (RefSeq) renin receptor	--	[C]	Energy production and conversion	U	Intracellular trafficking, secretion, and vesicular transport	PREDICTED: renin receptor-like isoform X3 [Apis mellifera]
ONT.257.4	[I]	Lipid transport and metabolism	Molecular Function: iron ion binding (GO:0005506);; Biological Process: fatty acid biosynthetic process (GO:0006633);; Cellular Component: integral component of membrane (GO:0016021);; Molecular Function: oxidoreductase activity (GO:0016491);; Biological Process: oxidation-reduction process (GO:0055114);;	K07750|0|ame:409360|K07750 methylsterol monooxygenase [EC:1.14.13.72] | (RefSeq) fatty acid hydroxylase domain-containing protein 2	Steroid biosynthesis (ko00100)	[I]	Lipid transport and metabolism	I	Lipid transport and metabolism	PREDICTED: fatty acid hydroxylase domain-containing protein 2-like isoformX1 [Apis mellifera]
ONT.5988.2	--	--	Molecular Function: nucleotide binding (GO:0000166);; Biological Process: mRNA splicing, via spliceosome (GO:0000398);; Molecular Function: RNA binding (GO:0003723);; Molecular Function: metal ion binding (GO:0046872);; Cellular Component: U2AF (GO:0089701);;	K12836|1.69746e-69|oas:101122249|K12836 splicing factor U2AF 35 kDa subunit | (RefSeq) U2AF1; U2 small nuclear RNA auxiliary factor 1	Spliceosome (ko03040)	[A]	RNA processing and modification	S	Function unknown	hypothetical protein DAPPUDRAFT_52589 [Daphnia pulex]
ONT.6614.4	--	--	Molecular Function: transcription factor activity, sequence-specific DNA binding (GO:0003700);; Biological Process: endoplasmic reticulum unfolded protein response (GO:0030968);; Molecular Function: cAMP response element binding (GO:0035497);; Molecular Function: sequence-specific DNA binding (GO:0043565);; Biological Process: positive regulation of transcription from RNA polymerase II promoter (…	K09048|1.5378e-139|ame:726184|K09048 cyclic AMP-responsive element-binding protein 3 | (RefSeq) uncharacterized LOC726184	--	[K]	Transcription	K	Transcription	PREDICTED: uncharacterized protein LOC726184 [Apis mellifera]
ONT.2890.2	--	--	--	--	--	[R]	General function prediction only	B	Chromatin structure and dynamics	PREDICTED: putative high mobility group protein 1-like 10-like isoform X3 [Apis mellifera]
rna18772	--	--	Molecular Function: zinc ion binding (GO:0008270);; Cellular Component: integral component of membrane (GO:0016021);;	--	--	[O]	Posttranslational modification, protein turnover, chaperones	S	Function unknown	PREDICTED: cell growth regulator with RING finger domain protein 1-like isoform X4 [Apis mellifera]
rna1517	--	--	--	--	--	[R]	General function prediction only	S	Function unknown	PREDICTED: protein scabrous [Apis mellifera]
rna20574	--	--	Cellular Component: integral component of membrane (GO:0016021);; Biological Process: lipid catabolic process (GO:0016042);; Molecular Function: hydrolase activity, acting on ester bonds (GO:0016788);;	--	--	[I]	Lipid transport and metabolism	S	Function unknown	PREDICTED: lipase 1-like isoform X1 [Apis mellifera]
ONT.6628.2	--	--	Molecular Function: binding (GO:0005488);; Cellular Component: intracellular part (GO:0044424);; Biological Process: single-organism process (GO:0044699);;	K03107|1.25741e-136|ame:552776|K03107 signal recognition particle subunit SRP68 | (RefSeq) Srp68; signal recognition particle subunit SRP68	Protein export (ko03060)	[U]	Intracellular trafficking, secretion, and vesicular transport	U	Intracellular trafficking, secretion, and vesicular transport	PREDICTED: signal recognition particle subunit SRP68 [Apis mellifera]
rna20688	[L]	Replication, recombination and repair	Molecular Function: nucleic acid binding (GO:0003676);; Molecular Function: helicase activity (GO:0004386);; Molecular Function: ATP binding (GO:0005524);;	--	--	[A]	RNA processing and modification	L	Replication, recombination and repair	PREDICTED: ATP-dependent RNA helicase p62-like isoform X1 [Apis dorsata]
ONT.5868.8	--	--	Cellular Component: cytoplasm (GO:0005737);; Cellular Component: microtubule (GO:0005874);; Molecular Function: microtubule binding (GO:0008017);; Cellular Component: membrane (GO:0016020);;	K04380|2.10112e-78|ame:409539|K04380 microtubule-associated protein tau | (RefSeq) GB16753; microtubule-associated protein tau-like	--	[Z]	Cytoskeleton	O	Posttranslational modification, protein turnover, chaperones	PREDICTED: microtubule-associated protein tau-like isoform X4 [Apis dorsata]
rna20274	--	--	--	K17823|0|ame:102654871|K17823 DCN1-like protein 3 | (RefSeq) DCN1-like protein 3	--	[S]	Function unknown	S	Function unknown	PREDICTED: DCN1-like protein 3 [Apis mellifera]
ONT.1326.5	[R]	General function prediction only	Molecular Function: catalytic activity (GO:0003824);; Cellular Component: integral component of membrane (GO:0016021);; Molecular Function: molybdenum ion binding (GO:0030151);; Molecular Function: pyridoxal phosphate binding (GO:0030170);;	--	--	[R]	General function prediction only	S	Function unknown	PREDICTED: MOSC domain-containing protein 2, mitochondrial-like [Apis mellifera]
rna1349	[T]	Signal transduction mechanisms	--	K08269|0|ame:413467|K08269 serine/threonine-protein kinase ULK/ATG1 [EC:2.7.11.1] | (RefSeq) serine/threonine-protein kinase ULK3	Regulation of autophagy (ko04140);; mTOR signaling pathway (ko04150)	[OUT]	Posttranslational modification, protein turnover, chaperones;; Intracellular trafficking, secretion, and vesicular transport;; Signal transduction mechanisms	T	Signal transduction mechanisms	PREDICTED: serine/threonine-protein kinase ULK3 isoform X1 [Apis mellifera]
ONT.5636.1	--	--	Molecular Function: mRNA binding (GO:0003729);; Molecular Function: nucleoside diphosphate kinase activity (GO:0004550);; Molecular Function: calcium ion binding (GO:0005509);; Cellular Component: U1 snRNP (GO:0005685);; Biological Process: nucleoside diphosphate phosphorylation (GO:0006165);; Biological Process: GTP biosynthetic process (GO:0006183);; Biological Process: UTP biosynthetic process…	--	--	[A]	RNA processing and modification	A	RNA processing and modification	PREDICTED: putative RNA-binding protein Luc7-like 2-like [Megachile rotundata]
ONT.7409.5	--	--	--	K17540|0|ame:551685|K17540 inactive serine/threonine-protein kinase TEX14 | (RefSeq) GB16535; uncharacterized LOC551685	--	--	--	D	Cell cycle control, cell division, chromosome partitioning	PREDICTED: uncharacterized protein LOC551685 isoform X4 [Apis mellifera]
rna24661	--	--	--	K11310|0|ame:724646|K11310 general transcription factor 3C polypeptide 4 [EC:2.3.1.48] | (RefSeq) uncharacterized LOC724646	--	--	--	L	Replication, recombination and repair	PREDICTED: uncharacterized protein LOC724646 [Apis mellifera]
ONT.2776.17	--	--	Molecular Function: GTP binding (GO:0005525);; Cellular Component: intracellular (GO:0005622);; Biological Process: small GTPase mediated signal transduction (GO:0007264);;	--	--	[R]	General function prediction only	S	Function unknown	Protein yippee-like protein [Cerapachys biroi]
ONT.6914.3	--	--	Molecular Function: structural constituent of ribosome (GO:0003735);; Cellular Component: ribosome (GO:0005840);; Biological Process: translation (GO:0006412);; Molecular Function: zinc ion binding (GO:0008270);;	K02916|6.44724e-64|ame:725659|K02916 large subunit ribosomal protein L35 | (RefSeq) mRpL35; 39S ribosomal protein L35, mitochondrial	Ribosome (ko03010)	[S]	Function unknown	J	Translation, ribosomal structure and biogenesis	PREDICTED: 39S ribosomal protein L35, mitochondrial [Apis mellifera]
rna10161	[O]	Posttranslational modification, protein turnover, chaperones	Molecular Function: oligosaccharyl transferase activity (GO:0004576);; Biological Process: protein glycosylation (GO:0006486);; Cellular Component: integral component of membrane (GO:0016021);;	K07151|0|ame:551853|K07151 dolichyl-diphosphooligosaccharide--protein glycosyltransferase [EC:2.4.99.18] | (RefSeq) STT3B, OstStt3; STT3, subunit of the oligosaccharyltransferase complex, homolog B	N-Glycan biosynthesis (ko00510);; Protein processing in endoplasmic reticulum (ko04141)	[O]	Posttranslational modification, protein turnover, chaperones	S	Function unknown	STT3, subunit of the oligosaccharyltransferase complex, homolog B [Apis mellifera]
ONT.6908.8	--	--	--	K15102|1.98745e-70|ame:413517|K15102 solute carrier family 25 (mitochondrial phosphate transporter), member 3 | (RefSeq) phosphate carrier protein, mitochondrial	--	[C]	Energy production and conversion	S	Function unknown	PREDICTED: phosphate carrier protein, mitochondrial-like isoform 1 [Apis mellifera]
rna7634	--	--	--	--	--	--	--	S	Function unknown	PREDICTED: probable cyclin-dependent serine/threonine-protein kinase DDB_G0292550 [Apis mellifera]
rna7852	[HC]	Coenzyme transport and metabolism;; Energy production and conversion	Molecular Function: kynurenine 3-monooxygenase activity (GO:0004502);; Biological Process: tryptophan catabolic process (GO:0006569);; Cellular Component: integral component of membrane (GO:0016021);; Biological Process: quinolinate biosynthetic process (GO:0019805);; Cellular Component: mitochondrial membrane (GO:0031966);; Biological Process: 'de novo' NAD biosynthetic process from tryptophan (…	K00486|0|ame:551858|K00486 kynurenine 3-monooxygenase [EC:1.14.13.9] | (RefSeq) cn; kynurenine 3-monooxygenase	Tryptophan metabolism (ko00380)	[CR]	Energy production and conversion;; General function prediction only	CH	Energy production and conversion;; Coenzyme transport and metabolism	PREDICTED: kynurenine 3-monooxygenase isoform X2 [Apis mellifera]
ONT.4673.3	[E]	Amino acid transport and metabolism	--	K01425|2.70193e-128|nvi:100117430|K01425 glutaminase [EC:3.5.1.2] | (RefSeq) glutaminase kidney isoform, mitochondrial	Arginine biosynthesis (ko00220);; Alanine, aspartate and glutamate metabolism (ko00250);; D-Glutamine and D-glutamate metabolism (ko00471)	[E]	Amino acid transport and metabolism	E	Amino acid transport and metabolism	PREDICTED: glutaminase kidney isoform, mitochondrial isoform X4 [Harpegnathos saltator]
ONT.2325.2	--	--	Molecular Function: binding (GO:0005488);;	K01530|0|ame:413138|K01530 phospholipid-translocating ATPase [EC:3.6.3.1] | (RefSeq) probable phospholipid-transporting ATPase IIA	--	[P]	Inorganic ion transport and metabolism	U	Intracellular trafficking, secretion, and vesicular transport	PREDICTED: probable phospholipid-transporting ATPase IIB-like isoform X2 [Apis dorsata]
ONT.5069.20	--	--	Molecular Function: protein domain specific binding (GO:0019904);;	K16197|1.86221e-172|ame:102655329|K16197 14-3-3 protein beta/theta/zeta | (RefSeq) 14-3-3 protein zeta	MAPK signaling pathway - fly (ko04013);; Hippo signaling pathway - fly (ko04391)	[O]	Posttranslational modification, protein turnover, chaperones	T	Signal transduction mechanisms	PREDICTED: 14-3-3 protein zeta-like isoform 1 [Apis florea]
rna2773	[J]	Translation, ribosomal structure and biogenesis	Molecular Function: nucleotide binding (GO:0000166);; Molecular Function: RNA binding (GO:0003723);;	K13208|0|ame:410689|K13208 ELAV like protein 2/3/4 | (RefSeq) GB18785; ELAV-like protein 2	--	[A]	RNA processing and modification	S	Function unknown	PREDICTED: ELAV-like protein 3 isoform X1 [Apis mellifera]
rna22137	--	--	--	--	--	[W]	Extracellular structures	S	Function unknown	PREDICTED: collagen alpha chain CG42342-like isoform X8 [Apis florea]
rna25137	--	--	Cellular Component: integral component of membrane (GO:0016021);;	K06532|0|ame:726582|K06532 prominin 1 | (RefSeq) GB10227; prominin-like protein	--	[R]	General function prediction only	S	Function unknown	PREDICTED: prominin-like protein-like isoform X3 [Apis dorsata]
rna23684	--	--	--	K08471|0|ame:102656701|K08471 gustatory receptor | (RefSeq) odorant receptor 94a-like	--	--	--	S	Function unknown	PREDICTED: uncharacterized protein LOC107993393 [Apis cerana]
rna12943	[I]	Lipid transport and metabolism	Molecular Function: arylformamidase activity (GO:0004061);; Biological Process: tryptophan catabolic process to kynurenine (GO:0019441);;	K01432|0|ame:726754|K01432 arylformamidase [EC:3.5.1.9] | (RefSeq) kynurenine formamidase	Tryptophan metabolism (ko00380);; Glyoxylate and dicarboxylate metabolism (ko00630)	[E]	Amino acid transport and metabolism	I	Lipid transport and metabolism	PREDICTED: kynurenine formamidase isoform X1 [Apis mellifera]
rna11518	--	--	--	--	--	--	--	--	--	PREDICTED: uncharacterized protein PF11_0213-like [Apis mellifera]
ONT.587.1	--	--	--	K10100|4.67208e-96|ame:725028|K10100 F-box protein 6 | (RefSeq) GB13415; F-box only protein 6-like	--	--	--	O	Posttranslational modification, protein turnover, chaperones	PREDICTED: F-box only protein 6-like isoform 1 [Apis mellifera]
rna2154	--	--	Biological Process: chemical synaptic transmission (GO:0007268);; Molecular Function: acetylcholine receptor binding (GO:0033130);; Molecular Function: protein anchor (GO:0043495);;	K12617|0|ame:411850|K12617 DNA topoisomerase 2-associated protein PAT1 | (RefSeq) Patr-1; protein PAT1 homolog 1	RNA degradation (ko03018)	[S]	Function unknown	S	Function unknown	PREDICTED: protein PAT1 homolog 1 [Apis mellifera]
ONT.2580.2	--	--	Cellular Component: integral component of membrane (GO:0016021);; Biological Process: transmembrane transport (GO:0055085);;	K08220|5.96752e-96|phu:Phum_PHUM062660|K08220 MFS transporter, FLVCR family, feline leukemia virus subgroup C receptor-related protein | (RefSeq) hypothetical protein	--	[R]	General function prediction only	U	Intracellular trafficking, secretion, and vesicular transport	PREDICTED: uncharacterized MFS-type transporter C09D4.1-like [Megachile rotundata]
rna26653	--	--	Biological Process: transport (GO:0006810);; Cellular Component: integral component of membrane (GO:0016021);;	K15121|0|ame:410612|K15121 solute carrier family 25, member 44 | (RefSeq) solute carrier family 25 member 44	--	[C]	Energy production and conversion	S	Function unknown	PREDICTED: solute carrier family 25 member 44 [Apis mellifera]
ONT.4992.5	--	--	Molecular Function: DNA binding (GO:0003677);; Cellular Component: nucleus (GO:0005634);;	--	--	[K]	Transcription	K	Transcription	PREDICTED: REST corepressor isoform X3 [Solenopsis invicta]
ONT.1750.1	--	--	--	K12839|6.7684e-27|ame:410027|K12839 survival of motor neuron-related-splicing factor 30 | (RefSeq) survival of motor neuron-related-splicing factor 30	Spliceosome (ko03040)	[A]	RNA processing and modification	A	RNA processing and modification	PREDICTED: survival of motor neuron-related-splicing factor 30-like isoform 2 [Apis mellifera]
rna19771	--	--	--	--	--	--	--	--	--	PREDICTED: uncharacterized protein LOC107998492 isoform X1 [Apis cerana]
rna16333	--	--	Cellular Component: integral component of membrane (GO:0016021);;	K06497|2.15133e-129|ame:552721|K06497 CD63 antigen | (RefSeq) Tspan17; CD63 antigen	Lysosome (ko04142)	[R]	General function prediction only	S	Function unknown	PREDICTED: CD63 antigen [Apis mellifera]
rna2282	[R]	General function prediction only	--	K16365|0|ame:409909|K16365 small glutamine-rich tetratricopeptide repeat-containing protein alpha | (RefSeq) Sgt; small glutamine-rich tetratricopeptide repeat-containing protein alpha	--	[R]	General function prediction only	S	Function unknown	PREDICTED: small glutamine-rich tetratricopeptide repeat-containing protein alpha isoform X1 [Apis mellifera]
ONT.5679.4	[G]	Carbohydrate transport and metabolism	--	K00972|3.78017e-26|ame:551964|K00972 UDP-N-acetylglucosamine/UDP-N-acetylgalactosamine diphosphorylase [EC:2.7.7.23 2.7.7.83] | (RefSeq) mmy; UDP-N-acetylhexosamine pyrophosphorylase	Amino sugar and nucleotide sugar metabolism (ko00520)	[M]	Cell wall/membrane/envelope biogenesis	G	Carbohydrate transport and metabolism	PREDICTED: UDP-N-acetylhexosamine pyrophosphorylase [Apis mellifera]
rna14662	--	--	Cellular Component: Golgi membrane (GO:0000139);; Cellular Component: cis-Golgi network (GO:0005801);; Biological Process: ER to Golgi vesicle-mediated transport (GO:0006888);; Biological Process: protein transport (GO:0015031);; Cellular Component: integral component of membrane (GO:0016021);;	K08495|6.91943e-168|ame:413915|K08495 golgi SNAP receptor complex member 1 | (RefSeq) Gos28; Golgi SNAP receptor complex member 1	SNARE interactions in vesicular transport (ko04130)	[U]	Intracellular trafficking, secretion, and vesicular transport	U	Intracellular trafficking, secretion, and vesicular transport	PREDICTED: Golgi SNAP receptor complex member 1 [Apis mellifera]
rna12577	--	--	Molecular Function: translation initiation factor activity (GO:0003743);; Cellular Component: nucleus (GO:0005634);; Biological Process: transcription initiation from RNA polymerase II promoter (GO:0006367);; Biological Process: translational initiation (GO:0006413);; Molecular Function: protein heterodimerization activity (GO:0046982);;	K03135|0|ame:411144|K03135 transcription initiation factor TFIID subunit 11 | (RefSeq) Taf11; transcription initiation factor TFIID subunit 11	Basal transcription factors (ko03022)	[K]	Transcription	K	Transcription	PREDICTED: transcription initiation factor TFIID subunit 11 isoform X3 [Apis mellifera]
rna25641	--	--	Cellular Component: integral component of membrane (GO:0016021);;	--	--	--	--	S	Function unknown	PREDICTED: uncharacterized protein LOC410563 isoform X13 [Apis mellifera]
rna8110	--	--	Cellular Component: integral component of membrane (GO:0016021);;	K10578|0|ame:409794|K10578 ubiquitin-conjugating enzyme E2 J1 [EC:2.3.2.23] | (RefSeq) GB11530; ubiquitin-conjugating enzyme E2 J1-like	Ubiquitin mediated proteolysis (ko04120);; Protein processing in endoplasmic reticulum (ko04141)	[O]	Posttranslational modification, protein turnover, chaperones	O	Posttranslational modification, protein turnover, chaperones	PREDICTED: ubiquitin-conjugating enzyme E2 J1-like isoform X1 [Apis mellifera]
rna24042	[E]	Amino acid transport and metabolism	Molecular Function: G-protein coupled receptor activity (GO:0004930);; Cellular Component: plasma membrane (GO:0005886);; Biological Process: G-protein coupled receptor signaling pathway (GO:0007186);; Cellular Component: integral component of membrane (GO:0016021);;	K04611|0|ame:406150|K04611 metabotropic X receptor | (RefSeq) Glurb, GB14129; metabotropic glutamate receptor B	--	[PT]	Inorganic ion transport and metabolism;; Signal transduction mechanisms	S	Function unknown	PREDICTED: metabotropic glutamate receptor B isoform X1 [Apis mellifera]
ONT.5824.2	--	--	Cellular Component: integral component of membrane (GO:0016021);;	K17257|0|ame:408324|K17257 integrin alpha FG-GAP repeat containing protein 1 | (RefSeq) GB18750; T-cell immunomodulatory protein	--	[S]	Function unknown	S	Function unknown	T-cell immunomodulatory protein precursor [Apis mellifera]
ONT.5475.3	--	--	Cellular Component: integral component of membrane (GO:0016021);;	--	--	--	--	S	Function unknown	PREDICTED: pecanex isoform X1 [Apis mellifera]
rna5998	--	--	--	--	--	--	--	S	Function unknown	PREDICTED: uncharacterized protein C1orf131 homolog [Apis mellifera]
rna18496	[R]	General function prediction only	Molecular Function: zinc ion binding (GO:0008270);; Biological Process: catabolic process (GO:0009056);;	K07048|0|ame:411691|K07048 phosphotriesterase-related protein | (RefSeq) GB13332; phosphotriesterase-related protein	--	--	--	S	Function unknown	PREDICTED: phosphotriesterase-related protein isoform X2 [Apis mellifera]
rna18829	--	--	Molecular Function: zinc ion binding (GO:0008270);;	--	--	[R]	General function prediction only	S	Function unknown	PREDICTED: uncharacterized protein LOC725681 isoform X1 [Apis mellifera]
ONT.3916.3	--	--	--	K08054|2.4335e-69|ame:552528|K08054 calnexin | (RefSeq) GB16261; calnexin	Protein processing in endoplasmic reticulum (ko04141);; Phagosome (ko04145)	[O]	Posttranslational modification, protein turnover, chaperones	U	Intracellular trafficking, secretion, and vesicular transport	PREDICTED: calnexin-like isoform X3 [Apis dorsata]
ONT.2243.8	--	--	--	--	--	--	--	--	--	PREDICTED: ankyrin-3-like isoform X4 [Apis dorsata]
rna8443	--	--	Molecular Function: nucleic acid binding (GO:0003676);; Molecular Function: zinc ion binding (GO:0008270);;	K09228|0|ame:724604|K09228 KRAB domain-containing zinc finger protein | (RefSeq) GB16690; uncharacterized LOC724604	--	[R]	General function prediction only	S	Function unknown	PREDICTED: uncharacterized protein LOC724604 [Apis mellifera]
rna21337	--	--	Molecular Function: galactosylgalactosylxylosylprotein 3-beta-glucuronosyltransferase activity (GO:0015018);; Cellular Component: membrane (GO:0016020);;	K10812|0|ame:411457|K10812 beta-1,3-glucuronyltransferase [EC:2.4.1.135 2.4.1.-] | (RefSeq) GlcAT-P; galactosylgalactosylxylosylprotein 3-beta-glucuronosyltransferase P	--	[O]	Posttranslational modification, protein turnover, chaperones	S	Function unknown	PREDICTED: galactosylgalactosylxylosylprotein 3-beta-glucuronosyltransferase P isoform X1 [Apis mellifera]
rna14563	--	--	--	--	--	--	--	S	Function unknown	PREDICTED: uncharacterized protein LOC725973 isoform X1 [Apis mellifera]
ONT.5681.2	--	--	--	--	--	--	--	S	Function unknown	PREDICTED: prohormone-4 [Apis mellifera]
rna27898	--	--	--	--	--	--	--	S	Function unknown	PREDICTED: uncharacterized protein LOC725470 isoform X1 [Apis mellifera]
rna23923	--	--	Molecular Function: voltage-gated calcium channel activity (GO:0005245);; Cellular Component: voltage-gated calcium channel complex (GO:0005891);; Biological Process: calcium ion transmembrane transport (GO:0070588);;	K04863|0|ame:408430|K04863 voltage-dependent calcium channel beta-2 | (RefSeq) Ca-beta; voltage-dependent L-type calcium channel subunit beta-2	--	[PT]	Inorganic ion transport and metabolism;; Signal transduction mechanisms	U	Intracellular trafficking, secretion, and vesicular transport	PREDICTED: voltage-dependent L-type calcium channel subunit beta-2-like isoform X9 [Apis dorsata]
rna16021	--	--	Molecular Function: sulfotransferase activity (GO:0008146);; Cellular Component: integral component of membrane (GO:0016021);;	--	--	--	--	S	Function unknown	PREDICTED: carbohydrate sulfotransferase 4-like isoform X1 [Apis cerana]
ONT.3885.1	[P]	Inorganic ion transport and metabolism	Molecular Function: superoxide dismutase activity (GO:0004784);; Cellular Component: integral component of membrane (GO:0016021);; Biological Process: removal of superoxide radicals (GO:0019430);; Molecular Function: metal ion binding (GO:0046872);; Biological Process: oxidation-reduction process (GO:0055114);;	K04565|2.0073e-21|nvi:100113681|K04565 superoxide dismutase, Cu-Zn family [EC:1.15.1.1] | (RefSeq) superoxide dismutase [Cu-Zn] 4A-like	Peroxisome (ko04146);; Longevity regulating pathway - multiple species (ko04213)	[P]	Inorganic ion transport and metabolism	P	Inorganic ion transport and metabolism	PREDICTED: superoxide dismutase [Cu-Zn], chloroplastic-like isoform X1 [Apis dorsata]
ONT.4594.6	--	--	Cellular Component: integral component of membrane (GO:0016021);;	--	--	--	--	S	Function unknown	PREDICTED: transmembrane protein 214-A-like [Apis mellifera]
ONT.3157.1	--	--	Biological Process: RNA modification (GO:0009451);; Molecular Function: isomerase activity (GO:0016853);;	K06173|4.44076e-48|ame:551700|K06173 tRNA pseudouridine38-40 synthase [EC:5.4.99.12] | (RefSeq) tRNA pseudouridine synthase A, mitochondrial	--	[J]	Translation, ribosomal structure and biogenesis	J	Translation, ribosomal structure and biogenesis	PREDICTED: tRNA pseudouridine synthase A, mitochondrial-like [Apis mellifera]
rna5779	[T]	Signal transduction mechanisms	Molecular Function: guanylate cyclase activity (GO:0004383);; Molecular Function: protein kinase activity (GO:0004672);; Molecular Function: ATP binding (GO:0005524);; Cellular Component: intracellular (GO:0005622);; Biological Process: cGMP biosynthetic process (GO:0006182);; Biological Process: protein phosphorylation (GO:0006468);; Cellular Component: integral component of membrane (GO:0016021…	K12322|0|ame:409422|K12322 guanylate cyclase 2F [EC:4.6.1.2] | (RefSeq) GB11811; uncharacterized LOC409422	Purine metabolism (ko00230)	[T]	Signal transduction mechanisms	T	Signal transduction mechanisms	PREDICTED: retinal guanylyl cyclase 2-like isoform X1 [Apis dorsata]
ONT.1246.1	--	--	--	--	--	--	--	S	Function unknown	PREDICTED: uncharacterized protein LOC100871623 [Apis florea]
rna7994	[R]	General function prediction only	--	K11790|0|ame:412472|K11790 denticleless | (RefSeq) protein lethal(2)denticleless	--	[S]	Function unknown	S	Function unknown	PREDICTED: protein lethal(2)denticleless isoform X1 [Apis mellifera]
ONT.5752.1	--	--	Cellular Component: proteasome complex (GO:0000502);; Molecular Function: endopeptidase activity (GO:0004175);; Biological Process: proteolysis (GO:0006508);;	K02734|3.48769e-79|ame:409978|K02734 20S proteasome subunit beta 4 [EC:3.4.25.1] | (RefSeq) GB10351; proteasome subunit beta type-2-like	Proteasome (ko03050)	[O]	Posttranslational modification, protein turnover, chaperones	O	Posttranslational modification, protein turnover, chaperones	PREDICTED: proteasome subunit beta type-2-like isoform 1 [Apis mellifera]
ONT.4968.3	--	--	Cellular Component: membrane (GO:0016020);;	--	--	--	--	S	Function unknown	PREDICTED: uncharacterized protein LOC551516 [Apis mellifera]
ONT.6537.12	--	--	Cellular Component: membrane (GO:0016020);; Molecular Function: oxidoreductase activity (GO:0016491);; Molecular Function: metal ion binding (GO:0046872);;	K15003|2.01849e-40|ame:410492|K15003 cytochrome P450 family 9 [EC:1.14.-.-] | (RefSeq) CYP9Q1; cytochrome P450 9e2	--	[Q]	Secondary metabolites biosynthesis, transport and catabolism	Q	Secondary metabolites biosynthesis, transport and catabolism	PREDICTED: cytochrome P450 9e2 [Apis mellifera]
ONT.6567.5	--	--	--	--	--	--	--	S	Function unknown	PREDICTED: zinc finger FYVE domain-containing protein 19-like [Apis mellifera]
ONT.6477.8	--	--	Molecular Function: chitinase activity (GO:0004568);; Cellular Component: extracellular region (GO:0005576);; Biological Process: carbohydrate metabolic process (GO:0005975);; Biological Process: chitin catabolic process (GO:0006032);; Molecular Function: chitin binding (GO:0008061);;	--	--	--	--	--	--	PREDICTED: mucin-19-like isoform X7 [Apis mellifera]
rna20546	--	--	--	--	--	--	--	P	Inorganic ion transport and metabolism	PREDICTED: heat shock protein 67B2-like isoform X1 [Apis dorsata]
ONT.2104.2	--	--	--	--	--	--	--	--	--	PREDICTED: uncharacterized protein LOC552171 isoform X2 [Apis mellifera]
rna14882	--	--	Cellular Component: integral component of membrane (GO:0016021);;	K13348|2.08803e-134|ame:724570|K13348 protein Mpv17 | (RefSeq) GB17823; mpv17-like protein 2	Peroxisome (ko04146)	[R]	General function prediction only	S	Function unknown	PREDICTED: mpv17-like protein 2 [Apis mellifera]
ONT.5709.2	--	--	--	K03031|1.95132e-41|ame:552838|K03031 26S proteasome regulatory subunit N12 | (RefSeq) Rpn12; 26S proteasome non-ATPase regulatory subunit 8	Proteasome (ko03050)	[O]	Posttranslational modification, protein turnover, chaperones	O	Posttranslational modification, protein turnover, chaperones	PREDICTED: 26S proteasome non-ATPase regulatory subunit 8 [Apis mellifera]
rna26250	[D]	Cell cycle control, cell division, chromosome partitioning	Molecular Function: metal ion binding (GO:0046872);;	K01081|0|ame:551770|K01081 5'-nucleotidase [EC:3.1.3.5] | (RefSeq) cytosolic purine 5'-nucleotidase	Purine metabolism (ko00230);; Pyrimidine metabolism (ko00240);; Nicotinate and nicotinamide metabolism (ko00760)	[F]	Nucleotide transport and metabolism	S	Function unknown	PREDICTED: cytosolic purine 5&apos;-nucleotidase isoform X3 [Apis florea]
rna23372	--	--	--	--	--	--	--	S	Function unknown	PREDICTED: LOW QUALITY PROTEIN: endochitinase A-like [Apis mellifera]
rna3848	--	--	Cellular Component: extracellular region (GO:0005576);; Biological Process: chitin metabolic process (GO:0006030);; Molecular Function: chitin binding (GO:0008061);;	--	--	--	--	S	Function unknown	PREDICTED: uncharacterized protein LOC100868593 [Apis florea]
ONT.444.7	[J]	Translation, ribosomal structure and biogenesis	Molecular Function: structural constituent of ribosome (GO:0003735);; Cellular Component: ribosome (GO:0005840);; Biological Process: translation (GO:0006412);; Molecular Function: rRNA binding (GO:0019843);;	K02940|2.75124e-63|ame:551107|K02940 large subunit ribosomal protein L9e | (RefSeq) RpL9; 60S ribosomal protein L9	Ribosome (ko03010)	[J]	Translation, ribosomal structure and biogenesis	J	Translation, ribosomal structure and biogenesis	PREDICTED: LOW QUALITY PROTEIN: 60S ribosomal protein L9-like [Apis florea]
rna16159	[TA]	Signal transduction mechanisms;; RNA processing and modification	--	K17576|0|hst:105186810|K17576 protein phosphatase 1 regulatory subunit 37 | (RefSeq) uncharacterized LOC105186810	--	[A]	RNA processing and modification	T	Signal transduction mechanisms	PREDICTED: LOW QUALITY PROTEIN: uncharacterized protein LOC551308, partial [Apis mellifera]
ONT.5440.5	--	--	--	--	--	--	--	P	Inorganic ion transport and metabolism	PREDICTED: heat shock protein 67B2-like isoform X1 [Apis dorsata]
rna792	[NW]	Cell motility;; Extracellular structures	Molecular Function: metalloendopeptidase activity (GO:0004222);; Biological Process: proteolysis (GO:0006508);; Molecular Function: zinc ion binding (GO:0008270);;	--	--	[O]	Posttranslational modification, protein turnover, chaperones	O	Posttranslational modification, protein turnover, chaperones	PREDICTED: zinc metalloproteinase nas-13-like isoform X2 [Apis mellifera]
ONT.4789.2	--	--	Cellular Component: nucleus (GO:0005634);; Cellular Component: cytoplasm (GO:0005737);; Biological Process: postreplication repair (GO:0006301);; Molecular Function: ubiquitin conjugating enzyme binding (GO:0031624);; Molecular Function: ubiquitin protein ligase binding (GO:0031625);; Cellular Component: UBC13-UEV1A complex (GO:0035370);; Biological Process: peptidoglycan recognition protein sign…	K10704|9.9555e-49|ame:409920|K10704 ubiquitin-conjugating enzyme E2 variant | (RefSeq) ubiquitin-conjugating enzyme E2 variant 2	--	[O]	Posttranslational modification, protein turnover, chaperones	O	Posttranslational modification, protein turnover, chaperones	hypothetical protein SINV_09396 [Solenopsis invicta]
rna27464	--	--	Cellular Component: integral component of membrane (GO:0016021);;	K15290|0|ame:410052|K15290 synaptotagmin-1 | (RefSeq) Syt20, GB12785; synaptotagmin 20	--	[TU]	Signal transduction mechanisms;; Intracellular trafficking, secretion, and vesicular transport	S	Function unknown	PREDICTED: synaptotagmin 20 isoform X1 [Apis mellifera]
ONT.1989.1	--	--	--	K08864|3.06397e-06|ame:551673|K08864 tousled-like kinase [EC:2.7.11.1] | (RefSeq) tlk; serine/threonine-protein kinase tousled-like 2	--	--	--	S	Function unknown	transposase [Ceratitis rosa]
rna9287	--	--	--	--	--	--	--	S	Function unknown	PREDICTED: uncharacterized protein LOC552428 [Apis mellifera]
rna18328	--	--	Molecular Function: glutamate-cysteine ligase activity (GO:0004357);; Biological Process: glutathione biosynthetic process (GO:0006750);;	K11204|0|ame:100578132|K11204 glutamate--cysteine ligase catalytic subunit [EC:6.3.2.2] | (RefSeq) glutamate--cysteine ligase catalytic subunit	Cysteine and methionine metabolism (ko00270);; Glutathione metabolism (ko00480)	[H]	Coenzyme transport and metabolism	I	Lipid transport and metabolism	PREDICTED: glutamate--cysteine ligase catalytic subunit [Apis mellifera]
ONT.3292.1	--	--	--	K14558|1.496e-117|ame:551087|K14558 periodic tryptophan protein 2 | (RefSeq) GB19927; periodic tryptophan protein 2 homolog	Ribosome biogenesis in eukaryotes (ko03008)	[A]	RNA processing and modification	S	Function unknown	PREDICTED: periodic tryptophan protein 2 homolog [Apis mellifera]
rna15820	--	--	Cellular Component: ribosome (GO:0005840);;	--	--	--	--	S	Function unknown	PREDICTED: uncharacterized protein LOC102656294 [Apis mellifera]
rna22069	[J]	Translation, ribosomal structure and biogenesis	Molecular Function: nucleotide binding (GO:0000166);; Molecular Function: nucleic acid binding (GO:0003676);;	K13207|0|ame:410353|K13207 CUG-BP- and ETR3-like factor | (RefSeq) CUGBP Elav-like family member 4	--	[A]	RNA processing and modification	S	Function unknown	PREDICTED: CUGBP Elav-like family member 4 isoform X12 [Apis mellifera]
ONT.1578.2	--	--	--	--	--	--	--	--	--	PREDICTED: LOW QUALITY PROTEIN: e3 ubiquitin-protein ligase RNF14-like [Bombus terrestris]
ONT.7357.3	--	--	Molecular Function: oxidoreductase activity, acting on the aldehyde or oxo group of donors, NAD or NADP as acceptor (GO:0016620);; Biological Process: protein folding in endoplasmic reticulum (GO:0034975);; Biological Process: oxidation-reduction process (GO:0055114);; Cellular Component: ER membrane protein complex (GO:0072546);;	--	--	[S]	Function unknown	S	Function unknown	PREDICTED: transmembrane protein 111-like [Apis florea]
rna5260	[T]	Signal transduction mechanisms	--	--	--	[T]	Signal transduction mechanisms	S	Function unknown	PREDICTED: programmed cell death protein 6 isoform X2 [Apis mellifera]
ONT.2815.7	--	--	Cellular Component: membrane (GO:0016020);;	--	--	[S]	Function unknown	S	Function unknown	PREDICTED: probable serine incorporator-like isoform X4 [Apis dorsata]
rna17203	[J]	Translation, ribosomal structure and biogenesis	Molecular Function: structural constituent of ribosome (GO:0003735);; Cellular Component: ribosome (GO:0005840);; Biological Process: translation (GO:0006412);;	K02995|2.38952e-125|soc:105201468|K02995 small subunit ribosomal protein S8e | (RefSeq) 40S ribosomal protein S8	Ribosome (ko03010)	[J]	Translation, ribosomal structure and biogenesis	J	Translation, ribosomal structure and biogenesis	PREDICTED: 40S ribosomal protein S8 isoform X1 [Apis mellifera]
rna22458	--	--	Molecular Function: calcium ion binding (GO:0005509);;	--	--	--	--	S	Function unknown	PREDICTED: follistatin-like 5 isoform X1 [Apis mellifera]
ONT.3202.4	[R]	General function prediction only	--	--	--	[R]	General function prediction only	S	Function unknown	PREDICTED: protein fem-1 homolog CG6966-like isoform X1 [Apis dorsata]
ONT.6366.1	--	--	--	K09215|4.60954e-67|ame:725053|K09215 odd-skipped | (RefSeq) protein odd-skipped	--	[R]	General function prediction only	S	Function unknown	PREDICTED: protein odd-skipped-like [Apis mellifera]
ONT.5634.1	--	--	Molecular Function: calcium ion binding (GO:0005509);; Molecular Function: calcium-dependent phospholipid binding (GO:0005544);;	K17095|6.26479e-25|ame:409068|K17095 annexin A7/11 | (RefSeq) GB16312; annexin B11-like	--	[U]	Intracellular trafficking, secretion, and vesicular transport	S	Function unknown	PREDICTED: annexin-B11-like isoform X1 [Apis dorsata]
ONT.5429.16	--	--	Molecular Function: nucleic acid binding (GO:0003676);; Biological Process: tRNA processing (GO:0008033);; Molecular Function: zinc ion binding (GO:0008270);; Cellular Component: membrane (GO:0016020);; Molecular Function: transferase activity (GO:0016740);;	K00791|1.45596e-40|ame:724336|K00791 tRNA dimethylallyltransferase [EC:2.5.1.75] | (RefSeq) GB16433; tRNA dimethylallyltransferase, mitochondrial-like	--	[J]	Translation, ribosomal structure and biogenesis	J	Translation, ribosomal structure and biogenesis	PREDICTED: tRNA dimethylallyltransferase, mitochondrial-like isoform X2 [Apis mellifera]
rna11293	[J]	Translation, ribosomal structure and biogenesis	Molecular Function: serine-tRNA ligase activity (GO:0004828);; Molecular Function: ATP binding (GO:0005524);; Cellular Component: cytoplasm (GO:0005737);; Biological Process: seryl-tRNA aminoacylation (GO:0006434);;	K01875|0|ame:413011|K01875 seryl-tRNA synthetase [EC:6.1.1.11] | (RefSeq) serine--tRNA ligase, cytoplasmic	Aminoacyl-tRNA biosynthesis (ko00970)	[J]	Translation, ribosomal structure and biogenesis	J	Translation, ribosomal structure and biogenesis	PREDICTED: serine--tRNA ligase, cytoplasmic [Apis mellifera]
rna668	[G]	Carbohydrate transport and metabolism	--	K12302|0|ame:410752|K12302 MFS transporter, ACS family, solute carrier family 17 (sodium-dependent inorganic phosphate cotransporter), member 6/7/8 | (RefSeq) vesicular glutamate transporter 1	--	[G]	Carbohydrate transport and metabolism	G	Carbohydrate transport and metabolism	PREDICTED: vesicular glutamate transporter 1 [Apis mellifera]
rna26323	--	--	Cellular Component: integral component of membrane (GO:0016021);;	--	--	--	--	S	Function unknown	PREDICTED: uncharacterized protein LOC724847 isoform X2 [Apis mellifera]
rna16591	--	--	Molecular Function: Rho GDP-dissociation inhibitor activity (GO:0005094);; Cellular Component: cytoplasm (GO:0005737);; Biological Process: regulation of catalytic activity (GO:0050790);;	K19759|0|ame:409741|K19759 dynein assembly factor 5, axonemal | (RefSeq) RhoGDI; dynein assembly factor 5, axonemal	--	[T]	Signal transduction mechanisms	S	Function unknown	PREDICTED: HEAT repeat-containing protein 2-like [Apis dorsata]
ONT.6125.1	--	--	--	K13093|1.08308e-66|ame:408387|K13093 HIV Tat-specific factor 1 | (RefSeq) GB20140; HIV Tat-specific factor 1 homolog	--	[K]	Transcription	S	Function unknown	PREDICTED: HIV Tat-specific factor 1 homolog [Apis mellifera]
rna23820	--	--	Molecular Function: nucleic acid binding (GO:0003676);; Cellular Component: integral component of membrane (GO:0016021);; Molecular Function: metal ion binding (GO:0046872);; Biological Process: oxidation-reduction process (GO:0055114);;	--	--	[R]	General function prediction only	S	Function unknown	PREDICTED: fez family zinc finger protein 2-like [Apis mellifera]
ONT.5054.3	--	--	Molecular Function: nucleic acid binding (GO:0003676);;	K11593|3.7526e-86|ame:411577|K11593 eukaryotic translation initiation factor 2C | (RefSeq) AGO2; protein argonaute-2	--	[J]	Translation, ribosomal structure and biogenesis	J	Translation, ribosomal structure and biogenesis	PREDICTED: protein argonaute-2 [Apis mellifera]
rna18959	--	--	Biological Process: transcription initiation from RNA polymerase II promoter (GO:0006367);; Molecular Function: sequence-specific DNA binding (GO:0043565);;	K03136|0|ame:411786|K03136 transcription initiation factor TFIIE subunit alpha | (RefSeq) TfIIEalpha; general transcription factor IIE subunit 1	Basal transcription factors (ko03022)	[K]	Transcription	K	Transcription	PREDICTED: general transcription factor IIE subunit 1 [Apis mellifera]
rna24936	[J]	Translation, ribosomal structure and biogenesis	Molecular Function: nucleotide binding (GO:0000166);; Molecular Function: nucleic acid binding (GO:0003676);; Molecular Function: protein dimerization activity (GO:0046983);;	--	--	[R]	General function prediction only	S	Function unknown	PREDICTED: atrophin-1-like isoform X3 [Apis mellifera]
rna3901	--	--	--	--	--	[R]	General function prediction only	O	Posttranslational modification, protein turnover, chaperones	PREDICTED: LOW QUALITY PROTEIN: uncharacterized protein LOC100868101 [Apis florea]
rna13824	[X]	Mobilome: prophages, transposons	--	K12567|0|ame:551259|K12567 titin [EC:2.7.11.1] | (RefSeq) zormin; titin	--	--	--	S	Function unknown	PREDICTED: titin isoform X7 [Apis mellifera]
rna2257	--	--	Molecular Function: zinc ion binding (GO:0008270);;	K16061|0|ame:726172|K16061 baculoviral IAP repeat-containing protein 7/8 | (RefSeq) GB17129; death-associated inhibitor of apoptosis 2-like	Ubiquitin mediated proteolysis (ko04120);; Apoptosis - multiple species (ko04215)	[DR]	Cell cycle control, cell division, chromosome partitioning;; General function prediction only	O	Posttranslational modification, protein turnover, chaperones	Apoptosis inhibitor IAP [Apis cerana cerana]
rna10518	--	--	--	K01691|0|ame:552805|K01691 WNT inhibitory factor 1 | (RefSeq) WIF-1, shf; protein shifted	Wnt signaling pathway (ko04310)	[TW]	Signal transduction mechanisms;; Extracellular structures	S	Function unknown	Protein shifted [Melipona quadrifasciata]
ONT.3006.4	--	--	Molecular Function: GTP binding (GO:0005525);; Cellular Component: intracellular (GO:0005622);; Cellular Component: plasma membrane (GO:0005886);; Cellular Component: adherens junction (GO:0005912);; Biological Process: small GTPase mediated signal transduction (GO:0007264);; Biological Process: multicellular organism development (GO:0007275);; Biological Process: maintenance of protein location …	K04393|1.25608e-98|nvi:100116519|K04393 cell division control protein 42 | (RefSeq) cell division cycle 42 homolog	Endocytosis (ko04144);; AGE-RAGE signaling pathway in diabetic complications (ko04933)	[R]	General function prediction only	S	Function unknown	PREDICTED: cdc42 homolog [Apis florea]
ONT.634.8	--	--	--	--	--	--	--	S	Function unknown	PREDICTED: uncharacterized protein LOC409690 isoform X1 [Apis mellifera]
ONT.5704.10	--	--	Molecular Function: N-acetylmuramoyl-L-alanine amidase activity (GO:0008745);; Biological Process: peptidoglycan catabolic process (GO:0009253);; Cellular Component: integral component of membrane (GO:0016021);;	--	--	--	--	S	Function unknown	PREDICTED: uncharacterized protein LOC552843 isoform X1 [Apis mellifera]
ONT.3184.2	--	--	--	--	--	--	--	S	Function unknown	PREDICTED: coiled-coil domain-containing protein 43-like [Apis mellifera]
ONT.4594.2	--	--	--	--	--	--	--	S	Function unknown	PREDICTED: transmembrane protein 214-A-like [Apis mellifera]
rna3404	[R]	General function prediction only	--	--	--	[R]	General function prediction only	S	Function unknown	PREDICTED: WD repeat-containing protein 7 isoform X11 [Apis mellifera]
ONT.726.17	[G]	Carbohydrate transport and metabolism	Cellular Component: integral component of membrane (GO:0016021);; Molecular Function: substrate-specific transmembrane transporter activity (GO:0022891);; Biological Process: transmembrane transport (GO:0055085);;	K08145|9.12698e-152|ame:413575|K08145 MFS transporter, SP family, solute carrier family 2 (facilitated glucose transporter), member 8 | (RefSeq) GB12135; facilitated trehalose transporter Tret1-like	--	[R]	General function prediction only	G	Carbohydrate transport and metabolism	PREDICTED: facilitated trehalose transporter Tret1-like [Apis mellifera]
ONT.453.7	--	--	Cellular Component: nuclear nucleosome (GO:0000788);; Molecular Function: DNA binding (GO:0003677);; Cellular Component: lipid droplet (GO:0005811);; Biological Process: nucleosome assembly (GO:0006334);; Biological Process: chromatin silencing (GO:0006342);; Molecular Function: protein heterodimerization activity (GO:0046982);; Biological Process: centrosome duplication (GO:0051298);;	K11251|1.45114e-65|dgr:Dgri_GH22232|K11251 histone H2A | (RefSeq) GH22232 gene product from transcript GH22232-RA	--	[B]	Chromatin structure and dynamics	B	Chromatin structure and dynamics	histone H2A [Anopheles darlingi]
ONT.3122.8	--	--	--	--	--	[Z]	Cytoskeleton	Z	Cytoskeleton	PREDICTED: paramyosin, long form-like [Bombus terrestris]
rna16238	--	--	Cellular Component: integral component of membrane (GO:0016021);;	K17353|1.40129e-131|ame:409511|K17353 tetraspanin-18 | (RefSeq) Tspan8; tetraspanin-1	--	[R]	General function prediction only	S	Function unknown	PREDICTED: tetraspanin-1 isoform X1 [Apis florea]
ONT.1379.5	--	--	--	K06269|6.29739e-69|ame:409430|K06269 serine/threonine-protein phosphatase PP1 catalytic subunit [EC:3.1.3.16] | (RefSeq) serine/threonine-protein phosphatase alpha-2 isoform	mRNA surveillance pathway (ko03015)	[TR]	Signal transduction mechanisms;; General function prediction only	T	Signal transduction mechanisms	PREDICTED: serine/threonine-protein phosphatase PP1-beta-like isoform 1 [Apis mellifera]
rna23793	--	--	Molecular Function: transcription factor activity, sequence-specific DNA binding (GO:0003700);; Cellular Component: nucleus (GO:0005634);; Biological Process: regulation of transcription, DNA-templated (GO:0006355);; Molecular Function: sequence-specific DNA binding (GO:0043565);;	K09409|0|soc:105194631|K09409 forkhead box protein P | (RefSeq) forkhead box protein P1	--	[K]	Transcription	K	Transcription	PREDICTED: foxP protein isoform X23 [Apis mellifera]
rna13642	[F]	Nucleotide transport and metabolism	--	K04349|0|hst:105190039|K04349 Ras-specific guanine nucleotide-releasing factor 1 | (RefSeq) ras-specific guanine nucleotide-releasing factor 2-like	--	[T]	Signal transduction mechanisms	T	Signal transduction mechanisms	PREDICTED: ras-specific guanine nucleotide-releasing factor 2-like isoform X5 [Apis dorsata]
rna25983	--	--	--	--	--	--	--	S	Function unknown	PREDICTED: uncharacterized protein LOC727223 isoform X3 [Apis mellifera]
rna14179	--	--	--	--	--	[TR]	Signal transduction mechanisms;; General function prediction only	S	Function unknown	PREDICTED: TBC1 domain family member 16 isoform X1 [Apis mellifera]
ONT.973.5	[H]	Coenzyme transport and metabolism	--	K15376|9.52547e-38|ame:552364|K15376 gephyrin [EC:2.10.1.1 2.7.7.75] | (RefSeq) cin; gephyrin	--	[H]	Coenzyme transport and metabolism	H	Coenzyme transport and metabolism	PREDICTED: gephyrin-like [Bombus terrestris]
rna12032	--	--	--	K12377|0|ame:411173|K12377 torso-like protein | (RefSeq) tsl; torso-like protein	MAPK signaling pathway - fly (ko04013)	--	--	S	Function unknown	PREDICTED: torso-like protein isoform X1 [Apis cerana]
ONT.2897.1	--	--	--	K09534|2.35042e-156|ame:409594|K09534 DnaJ homolog subfamily C member 14 | (RefSeq) dnaJ homolog dnj-5	--	--	--	O	Posttranslational modification, protein turnover, chaperones	PREDICTED: dnaJ homolog dnj-5-like [Apis mellifera]
rna16432	[G]	Carbohydrate transport and metabolism	Cellular Component: integral component of membrane (GO:0016021);; Biological Process: transmembrane transport (GO:0055085);;	--	--	[G]	Carbohydrate transport and metabolism	G	Carbohydrate transport and metabolism	PREDICTED: putative inorganic phosphate cotransporter isoform X1 [Apis mellifera]
ONT.5818.1	--	--	--	--	--	--	--	--	--	PREDICTED: uncharacterized protein LOC100870659 [Apis florea]
ONT.5551.13	[C]	Energy production and conversion	--	K03942|4.64535e-62|oas:101121129|K03942 NADH dehydrogenase (ubiquinone) flavoprotein 1 [EC:1.6.5.3 1.6.99.3] | (RefSeq) NDUFV1; NADH:ubiquinone oxidoreductase core subunit V1	Oxidative phosphorylation (ko00190);; Non-alcoholic fatty liver disease (NAFLD) (ko04932);; Alzheimer's disease (ko05010);; Parkinson's disease (ko05012);; Huntington's disease (ko05016)	[C]	Energy production and conversion	C	Energy production and conversion	PREDICTED: NADH dehydrogenase [ubiquinone] flavoprotein 1, mitochondrial isoform X2 [Bactrocera dorsalis]
ONT.1274.2	--	--	Biological Process: sensory perception of sound (GO:0007605);; Molecular Function: actin filament binding (GO:0051015);;	--	--	--	--	O	Posttranslational modification, protein turnover, chaperones	PREDICTED: uncharacterized protein LOC552101 [Apis mellifera]
ONT.3965.16	--	--	Molecular Function: actin binding (GO:0003779);; Molecular Function: signal transducer activity, downstream of receptor (GO:0005057);; Biological Process: signal transduction (GO:0007165);;	--	--	--	--	S	Function unknown	PREDICTED: dentin sialophosphoprotein isoform X8 [Apis mellifera]
rna431	[J]	Translation, ribosomal structure and biogenesis	Molecular Function: nucleotide binding (GO:0000166);; Molecular Function: nucleic acid binding (GO:0003676);;	K02177|0|ame:409780|K02177 bruno | (RefSeq) CUGBP Elav-like family member 2	Dorso-ventral axis formation (ko04320)	[A]	RNA processing and modification	S	Function unknown	PREDICTED: CUGBP Elav-like family member 2 isoform X1 [Apis florea]
ONT.827.1	[R]	General function prediction only	Cellular Component: Golgi membrane (GO:0000139);; Molecular Function: GTPase activity (GO:0003924);; Molecular Function: sphingomyelin phosphodiesterase activity (GO:0004767);; Molecular Function: protein binding (GO:0005515);; Molecular Function: GTP binding (GO:0005525);; Cellular Component: endoplasmic reticulum membrane (GO:0005789);; Cellular Component: plasma membrane (GO:0005886);; Biologi…	K07877|1.27213e-136|ame:409126|K07877 Ras-related protein Rab-2A | (RefSeq) ras-related protein Rab-2	--	[U]	Intracellular trafficking, secretion, and vesicular transport	S	Function unknown	PREDICTED: ras-related protein Rab-2-like [Apis mellifera]
rna10387	--	--	Cellular Component: Hrd1p ubiquitin ligase complex (GO:0000836);; Molecular Function: zinc ion binding (GO:0008270);; Cellular Component: integral component of membrane (GO:0016021);; Biological Process: protein ubiquitination (GO:0016567);; Molecular Function: ligase activity (GO:0016874);; Biological Process: ubiquitin-dependent ERAD pathway (GO:0030433);; Molecular Function: ubiquitin protein …	K10601|0|ame:100576667|K10601 E3 ubiquitin-protein ligase synoviolin [EC:2.3.2.27] | (RefSeq) E3 ubiquitin-protein ligase synoviolin A	Ubiquitin mediated proteolysis (ko04120);; Protein processing in endoplasmic reticulum (ko04141)	[O]	Posttranslational modification, protein turnover, chaperones	O	Posttranslational modification, protein turnover, chaperones	PREDICTED: E3 ubiquitin-protein ligase synoviolin A isoform X1 [Apis mellifera]
rna24163	--	--	Molecular Function: nucleic acid binding (GO:0003676);; Molecular Function: metal ion binding (GO:0046872);;	K09215|7.46322e-114|aec:105146259|K09215 odd-skipped | (RefSeq) protein sister of odd and bowel	--	[R]	General function prediction only	S	Function unknown	PREDICTED: LOW QUALITY PROTEIN: protein sister of odd and bowel [Apis mellifera]
ONT.957.4	[O]	Posttranslational modification, protein turnover, chaperones	Molecular Function: isomerase activity (GO:0016853);;	K09579|5.59019e-25|ame:724669|K09579 peptidyl-prolyl cis-trans isomerase NIMA-interacting 4 [EC:5.2.1.8] | (RefSeq) peptidyl-prolyl cis-trans isomerase NIMA-interacting 4	--	[O]	Posttranslational modification, protein turnover, chaperones	O	Posttranslational modification, protein turnover, chaperones	PREDICTED: peptidyl-prolyl cis-trans isomerase NIMA-interacting 4-like, partial [Apis mellifera]
ONT.6799.4	--	--	Molecular Function: adenosine kinase activity (GO:0004001);; Biological Process: purine ribonucleoside salvage (GO:0006166);; Biological Process: AMP biosynthetic process (GO:0006167);; Biological Process: phosphorylation (GO:0016310);;	K00856|4.93054e-27|ame:408441|K00856 adenosine kinase [EC:2.7.1.20] | (RefSeq) adenosine kinase 1	Purine metabolism (ko00230)	[G]	Carbohydrate transport and metabolism	G	Carbohydrate transport and metabolism	PREDICTED: adenosine kinase 1-like isoform X2 [Apis mellifera]
ONT.555.32	[GEPR]	Carbohydrate transport and metabolism;; Amino acid transport and metabolism;; Inorganic ion transport and metabolism;; General function prediction only	Cellular Component: plasma membrane (GO:0005886);; Molecular Function: trehalose transmembrane transporter activity (GO:0015574);; Biological Process: lactose transport (GO:0015767);; Biological Process: maltose transport (GO:0015768);; Biological Process: sucrose transport (GO:0015770);; Biological Process: trehalose transport (GO:0015771);; Cellular Component: integral component of membrane (GO…	K14258|1.37528e-169|ame:551643|K14258 facilitated trehalose transporter | (RefSeq) Tret1, Amtret1, GB13688; trehalose transporter 1	--	[R]	General function prediction only	G	Carbohydrate transport and metabolism	PREDICTED: trehalose transporter 1 isoform X3 [Apis mellifera]
ONT.1077.1	[S]	Function unknown	--	K09131|3.7938e-61|ame:408713|K09131 uncharacterized protein | (RefSeq) GB18791; UPF0235 protein C15orf40 homolog	--	[S]	Function unknown	S	Function unknown	PREDICTED: UPF0235 protein C15orf40 homolog [Apis mellifera]
ONT.7160.10	--	--	Cellular Component: nucleus (GO:0005634);; Cellular Component: cytosol (GO:0005829);; Cellular Component: proteasome regulatory particle, base subcomplex (GO:0008540);; Molecular Function: polyubiquitin modification-dependent protein binding (GO:0031593);; Biological Process: proteasome-mediated ubiquitin-dependent protein catabolic process (GO:0043161);; Biological Process: proteasome assembly (…	K03029|3.40163e-104|ame:409609|K03029 26S proteasome regulatory subunit N10 | (RefSeq) Pros54; 26S proteasome non-ATPase regulatory subunit 4	Proteasome (ko03050)	[O]	Posttranslational modification, protein turnover, chaperones	O	Posttranslational modification, protein turnover, chaperones	26S proteasome non-ATPase regulatory subunit 4 [Zootermopsis nevadensis]
rna5237	--	--	--	--	--	[Z]	Cytoskeleton	Z	Cytoskeleton	PREDICTED: troponin I-like isoform X7 [Apis dorsata]
ONT.6432.4	--	--	Cellular Component: endoplasmic reticulum (GO:0005783);; Biological Process: intracellular protein transport (GO:0006886);; Cellular Component: integral component of membrane (GO:0016021);;	K14009|5.52695e-61|ame:413613|K14009 B-cell receptor-associated protein 31 | (RefSeq) GB19791; B-cell receptor-associated protein 31-like	Protein processing in endoplasmic reticulum (ko04141)	[V]	Defense mechanisms	S	Function unknown	PREDICTED: B-cell receptor-associated protein 31-like [Apis mellifera]
rna16856	--	--	--	K10370|0|ame:409024|K10370 tropomodulin | (RefSeq) tmod; tropomodulin	--	[Z]	Cytoskeleton	S	Function unknown	PREDICTED: tropomodulin isoform X3 [Apis mellifera]
rna22103	--	--	Molecular Function: olfactory receptor activity (GO:0004984);; Molecular Function: odorant binding (GO:0005549);; Cellular Component: integral component of membrane (GO:0016021);; Biological Process: detection of chemical stimulus involved in sensory perception of smell (GO:0050911);;	K08471|0|ame:100576839|K08471 gustatory receptor | (RefSeq) uncharacterized LOC100576839	--	--	--	S	Function unknown	PREDICTED: odorant receptor 13a-like isoform X1 [Apis mellifera]
rna3902	--	--	--	--	--	[R]	General function prediction only	O	Posttranslational modification, protein turnover, chaperones	PREDICTED: uncharacterized protein LOC107992898 [Apis cerana]
ONT.1276.1	--	--	--	--	--	--	--	--	--	PREDICTED: uncharacterized protein LOC725101 [Apis mellifera]
rna18819	--	--	--	K12864|0|ame:409671|K12864 beta-catenin-like protein 1 | (RefSeq) beta-catenin-like protein 1	Spliceosome (ko03040)	[S]	Function unknown	S	Function unknown	PREDICTED: beta-catenin-like protein 1 isoform X2 [Apis mellifera]
rna12376	[D]	Cell cycle control, cell division, chromosome partitioning	Molecular Function: ion channel activity (GO:0005216);; Cellular Component: integral component of membrane (GO:0016021);; Biological Process: ion transmembrane transport (GO:0034220);;	--	--	[R]	General function prediction only	S	Function unknown	PREDICTED: transient receptor potential cation channel protein painless [Apis mellifera]
ONT.5767.3	--	--	--	K05673|7.49993e-23|ame:410269|K05673 ATP-binding cassette, subfamily C (CFTR/MRP), member 4 | (RefSeq) GB17987; probable multidrug resistance-associated protein lethal(2)03659	ABC transporters (ko02010)	--	--	V	Defense mechanisms	PREDICTED: probable multidrug resistance-associated protein lethal(2)03659-like isoform X3 [Apis mellifera]
ONT.3967.3	--	--	--	K03954|2.07506e-83|ame:413340|K03954 NADH dehydrogenase (ubiquinone) 1 alpha subcomplex subunit 10 | (RefSeq) ND42, Ndufa10; NADH dehydrogenase [ubiquinone] 1 alpha subcomplex subunit 10, mitochondrial	Oxidative phosphorylation (ko00190)	[C]	Energy production and conversion	F	Nucleotide transport and metabolism	PREDICTED: NADH dehydrogenase [ubiquinone] 1 alpha subcomplex subunit 10, mitochondrial [Apis mellifera]
rna9078	[G]	Carbohydrate transport and metabolism	Molecular Function: oxidoreductase activity (GO:0016491);; Biological Process: oxidation-reduction process (GO:0055114);;	K00109|0|ame:410999|K00109 2-hydroxyglutarate dehydrogenase [EC:1.1.99.2] | (RefSeq) L-2-hydroxyglutarate dehydrogenase, mitochondrial	Butanoate metabolism (ko00650)	[S]	Function unknown	C	Energy production and conversion	PREDICTED: L-2-hydroxyglutarate dehydrogenase, mitochondrial isoform X1 [Apis mellifera]
rna5094	--	--	--	K15195|0|ame:100577139|K15195 AF4/FMR2 family member 3 | (RefSeq) AF4/FMR2 family member 4	--	--	--	K	Transcription	PREDICTED: AF4/FMR2 family member 4 isoform X2 [Apis mellifera]
rna8499	--	--	--	--	--	[T]	Signal transduction mechanisms	S	Function unknown	PREDICTED: mediator of RNA polymerase II transcription subunit 12-like [Apis mellifera]
rna9928	--	--	Cellular Component: integral component of membrane (GO:0016021);;	--	--	[R]	General function prediction only	S	Function unknown	PREDICTED: nephrin [Apis mellifera]
rna17388	[G]	Carbohydrate transport and metabolism	Molecular Function: beta-N-acetylhexosaminidase activity (GO:0004563);; Biological Process: carbohydrate metabolic process (GO:0005975);;	K12373|0|ame:726818|K12373 hexosaminidase [EC:3.2.1.52] | (RefSeq) beta-hexosaminidase subunit beta-like	Other glycan degradation (ko00511);; Amino sugar and nucleotide sugar metabolism (ko00520);; Glycosaminoglycan degradation (ko00531);; Glycosphingolipid biosynthesis - globo series (ko00603);; Glycosphingolipid biosynthesis - ganglio series (ko00604);; Lysosome (ko04142)	[G]	Carbohydrate transport and metabolism	G	Carbohydrate transport and metabolism	PREDICTED: beta-hexosaminidase subunit beta-like isoform X1 [Apis mellifera]
rna23052	--	--	Biological Process: regulation of transcription, DNA-templated (GO:0006355);;	K02633|0|ame:406112|K02633 period circadian protein | (RefSeq) Per, GB19264; period circadian protein	Circadian rhythm - fly (ko04711)	[T]	Signal transduction mechanisms	K	Transcription	PREDICTED: period circadian protein-like isoform X3 [Apis dorsata]
ONT.1350.1	--	--	--	--	--	--	--	--	--	--
rna20527	--	--	Molecular Function: translation initiation factor activity (GO:0003743);; Cellular Component: transcription factor TFIID complex (GO:0005669);; Biological Process: DNA-templated transcription, initiation (GO:0006352);; Biological Process: translational initiation (GO:0006413);; Molecular Function: protein heterodimerization activity (GO:0046982);;	K03126|3.91361e-75|ame:410305|K03126 transcription initiation factor TFIID subunit 12 | (RefSeq) Taf12; transcription initiation factor TFIID subunit 12	Basal transcription factors (ko03022)	[K]	Transcription	K	Transcription	PREDICTED: transcription initiation factor TFIID subunit 12 [Apis mellifera]
ONT.1325.1	--	--	--	--	--	--	--	S	Function unknown	PREDICTED: homeotic protein female sterile-like isoform X1 [Apis mellifera]
ONT.797.1	--	--	Cellular Component: membrane (GO:0016020);;	K01441|2.42126e-68|ame:551419|K01441 alkaline ceramidase [EC:3.5.1.23] | (RefSeq) bwa; alkaline ceramidase	Sphingolipid metabolism (ko00600)	[I]	Lipid transport and metabolism	U	Intracellular trafficking, secretion, and vesicular transport	PREDICTED: alkaline ceramidase [Apis mellifera]
ONT.4734.1	--	--	--	K17602|9.38529e-48|nvi:100122795|K17602 YLP motif-containing protein 1 | (RefSeq) uncharacterized LOC100122795	--	[V]	Defense mechanisms	S	Function unknown	PREDICTED: uncharacterized protein LOC100122795 [Nasonia vitripennis]
ONT.5602.1	--	--	Molecular Function: DNA binding (GO:0003677);; Cellular Component: nucleus (GO:0005634);; Biological Process: regulation of transcription, DNA-templated (GO:0006355);;	K08026|5.70868e-28|ame:552619|K08026 one cut domain, family member 1, hepatocyte nuclear factor 6 | (RefSeq) onecut; hepatocyte nuclear factor 6	--	[K]	Transcription	K	Transcription	PREDICTED: homeobox protein onecut isoform X2 [Apis mellifera]
ONT.7336.6	[C]	Energy production and conversion	--	K00128|4.80578e-108|ame:408559|K00128 aldehyde dehydrogenase (NAD+) [EC:1.2.1.3] | (RefSeq) retinal dehydrogenase 1	Glycolysis / Gluconeogenesis (ko00010);; Pentose and glucuronate interconversions (ko00040);; Ascorbate and aldarate metabolism (ko00053);; Fatty acid degradation (ko00071);; Valine, leucine and isoleucine degradation (ko00280);; Lysine degradation (ko00310);; Arginine and proline metabolism (ko00330);; Histidine metabolism (ko00340);; Tryptophan metabolism (ko00380);; beta-Alanine metabolism (ko…	[C]	Energy production and conversion	C	Energy production and conversion	PREDICTED: retinal dehydrogenase 1-like isoformX1 [Apis mellifera]
ONT.6915.26	--	--	Cellular Component: MICOS complex (GO:0061617);;	K17785|2.0379e-110|ame:408548|K17785 mitofilin | (RefSeq) MICOS complex subunit Mic60	--	--	--	U	Intracellular trafficking, secretion, and vesicular transport	PREDICTED: putative mitochondrial inner membrane protein-like isoform X6 [Apis mellifera]
rna11000	--	--	Molecular Function: taste receptor activity (GO:0008527);; Cellular Component: integral component of membrane (GO:0016021);; Biological Process: detection of chemical stimulus involved in sensory perception of taste (GO:0050912);;	K08471|0|ame:413684|K08471 gustatory receptor | (RefSeq) Gr2; gustatory receptor for sugar taste 64f	--	--	--	S	Function unknown	PREDICTED: LOW QUALITY PROTEIN: gustatory receptor for sugar taste 64f [Apis mellifera]
rna1278	[D]	Cell cycle control, cell division, chromosome partitioning	--	K06270|0|hst:105192635|K06270 protein phosphatase 1 regulatory subunit 12A | (RefSeq) protein phosphatase 1 regulatory subunit 12A	--	[OT]	Posttranslational modification, protein turnover, chaperones;; Signal transduction mechanisms	S	Function unknown	PREDICTED: protein phosphatase 1 regulatory subunit 12A isoform X5 [Apis florea]
ONT.6472.2	[F]	Nucleotide transport and metabolism	Molecular Function: nucleotide binding (GO:0000166);; Molecular Function: nucleic acid binding (GO:0003676);; Molecular Function: N6-(1,2-dicarboxyethyl)AMP AMP-lyase (fumarate-forming) activity (GO:0004018);; Biological Process: 'de novo' IMP biosynthetic process (GO:0006189);; Biological Process: 'de novo' AMP biosynthetic process (GO:0044208);; Molecular Function: (S)-2-(5-amino-1-(5-phospho-D…	K01756|0|nvi:100124133|K01756 adenylosuccinate lyase [EC:4.3.2.2] | (RefSeq) adenylosuccinate lyase	Purine metabolism (ko00230);; Alanine, aspartate and glutamate metabolism (ko00250)	[F]	Nucleotide transport and metabolism	F	Nucleotide transport and metabolism	PREDICTED: uncharacterized membrane protein DDB_G0293934-like isoform X2 [Apis mellifera]
ONT.2562.4	[P]	Inorganic ion transport and metabolism	Cellular Component: integral component of membrane (GO:0016021);; Biological Process: transmembrane transport (GO:0055085);;	--	--	[G]	Carbohydrate transport and metabolism	G	Carbohydrate transport and metabolism	PREDICTED: monocarboxylate transporter 12 isoform X3 [Solenopsis invicta]
rna20238	--	--	--	--	--	--	--	S	Function unknown	PREDICTED: uncharacterized protein LOC409784 isoform X3 [Apis mellifera]
rna1296	--	--	Biological Process: ubiquitin-dependent protein catabolic process (GO:0006511);; Biological Process: protein deubiquitination (GO:0016579);; Molecular Function: thiol-dependent ubiquitinyl hydrolase activity (GO:0036459);;	K11852|0|ame:413357|K11852 ubiquitin carboxyl-terminal hydrolase 31 [EC:3.4.19.12] | (RefSeq) GB15579; ubiquitin carboxyl-terminal hydrolase 31-like	--	[O]	Posttranslational modification, protein turnover, chaperones	O	Posttranslational modification, protein turnover, chaperones	PREDICTED: ubiquitin carboxyl-terminal hydrolase 31-like isoform X1 [Apis mellifera]
ONT.928.4	--	--	Molecular Function: phospholipase activity (GO:0004620);; Cellular Component: nucleoplasm (GO:0005654);; Biological Process: ER to Golgi vesicle-mediated transport (GO:0006888);; Biological Process: spermatogenesis (GO:0007283);; Biological Process: rhodopsin biosynthetic process (GO:0016063);; Cellular Component: COPII-coated ER to Golgi transport vesicle (GO:0030134);; Molecular Function: metal…	--	--	[IU]	Lipid transport and metabolism;; Intracellular trafficking, secretion, and vesicular transport	S	Function unknown	PREDICTED: SEC23-interacting protein-like isoform X2 [Apis mellifera]
ONT.5189.38	--	--	Molecular Function: nucleotide binding (GO:0000166);; Molecular Function: nucleic acid binding (GO:0003676);;	--	--	--	--	S	Function unknown	PREDICTED: glycine-rich cell wall structural protein 1.8-like isoform X7 [Apis mellifera]
rna8680	--	--	--	--	--	--	--	S	Function unknown	PREDICTED: tensin-1 isoform X3 [Apis mellifera]
rna19466	--	--	Molecular Function: DNA binding (GO:0003677);; Molecular Function: protein dimerization activity (GO:0046983);;	K09067|2.94379e-139|ame:724458|K09067 achaete-scute complex protein | (RefSeq) GB17237; achaete-scute complex protein T3-like	--	[K]	Transcription	K	Transcription	PREDICTED: achaete-scute complex protein T3-like [Apis mellifera]
ONT.7045.3	--	--	Biological Process: transport (GO:0006810);; Cellular Component: membrane (GO:0016020);;	K15121|4.05791e-80|ame:410612|K15121 solute carrier family 25, member 44 | (RefSeq) solute carrier family 25 member 44	--	[C]	Energy production and conversion	S	Function unknown	PREDICTED: solute carrier family 25 member 44-like isoform X1 [Apis dorsata]
rna13552	--	--	--	--	--	--	--	S	Function unknown	PREDICTED: uncharacterized protein LOC100578020 [Apis mellifera]
rna24738	--	--	Cellular Component: nucleosome (GO:0000786);; Molecular Function: DNA binding (GO:0003677);; Cellular Component: nucleus (GO:0005634);; Biological Process: nucleosome assembly (GO:0006334);;	--	--	--	--	S	Function unknown	PREDICTED: histone H1, gonadal-like isoform X1 [Apis mellifera]
rna5566	[X]	Mobilome: prophages, transposons	--	--	--	[Z]	Cytoskeleton	S	Function unknown	PREDICTED: LOW QUALITY PROTEIN: twitchin [Apis mellifera]
rna19518	--	--	Cellular Component: integral component of membrane (GO:0016021);; Biological Process: tail-anchored membrane protein insertion into ER membrane (GO:0071816);;	--	--	[R]	General function prediction only	U	Intracellular trafficking, secretion, and vesicular transport	PREDICTED: tail-anchored protein insertion receptor WRB-like [Apis florea]
rna4948	--	--	Cellular Component: integral component of membrane (GO:0016021);;	--	--	[X]	Mobilome: prophages, transposons	U	Intracellular trafficking, secretion, and vesicular transport	PREDICTED: neuronal membrane glycoprotein M6-a isoform X1 [Apis mellifera]
ONT.6537.6	[QV]	Secondary metabolites biosynthesis, transport and catabolism;; Defense mechanisms	Molecular Function: monooxygenase activity (GO:0004497);; Molecular Function: iron ion binding (GO:0005506);; Cellular Component: membrane (GO:0016020);; Molecular Function: oxidoreductase activity, acting on paired donors, with incorporation or reduction of molecular oxygen (GO:0016705);; Molecular Function: heme binding (GO:0020037);; Biological Process: oxidation-reduction process (GO:0055114)…	K15003|6.66726e-54|ame:410492|K15003 cytochrome P450 family 9 [EC:1.14.-.-] | (RefSeq) CYP9Q1; cytochrome P450 9e2	--	[Q]	Secondary metabolites biosynthesis, transport and catabolism	Q	Secondary metabolites biosynthesis, transport and catabolism	PREDICTED: cytochrome P450 9e2 [Apis mellifera]
ONT.2321.5	--	--	Molecular Function: nucleotide binding (GO:0000166);; Molecular Function: nucleic acid binding (GO:0003676);;	--	--	[K]	Transcription	K	Transcription	PREDICTED: SAFB-like transcription modulator-like [Apis mellifera]
rna14592	[IQR]	Lipid transport and metabolism;; Secondary metabolites biosynthesis, transport and catabolism;; General function prediction only	--	--	--	[R]	General function prediction only	S	Function unknown	PREDICTED: hydroxysteroid dehydrogenase-like protein 2 isoform X1 [Apis mellifera]
ONT.4802.1	--	--	Molecular Function: nucleic acid binding (GO:0003676);; Molecular Function: metal ion binding (GO:0046872);;	--	--	--	--	S	Function unknown	PREDICTED: B-cell lymphoma/leukemia 11B-like isoform X1 [Apis mellifera]
rna21664	--	--	Cellular Component: integral component of membrane (GO:0016021);;	K20245|0|ame:409942|K20245 brother of ihog | (RefSeq) GB18127; interference hedgehog-like	Hedgehog signaling pathway - fly (ko04341)	--	--	U	Intracellular trafficking, secretion, and vesicular transport	PREDICTED: interference hedgehog-like isoform X1 [Apis mellifera]
rna503	[O]	Posttranslational modification, protein turnover, chaperones	Cellular Component: integral component of membrane (GO:0016021);;	--	--	[O]	Posttranslational modification, protein turnover, chaperones	O	Posttranslational modification, protein turnover, chaperones	PREDICTED: dnaJ homolog subfamily C member 18-like [Apis mellifera]
ONT.1106.1	[IR]	Lipid transport and metabolism;; General function prediction only	Molecular Function: kinase activity (GO:0016301);; Biological Process: phosphorylation (GO:0016310);;	K04718|4.24533e-114|ame:411349|K04718 sphingosine kinase [EC:2.7.1.91] | (RefSeq) sphingosine kinase 2	Sphingolipid metabolism (ko00600)	[IT]	Lipid transport and metabolism;; Signal transduction mechanisms	I	Lipid transport and metabolism	PREDICTED: sphingosine kinase 2-like isoformX2 [Apis mellifera]
ONT.6299.10	--	--	Molecular Function: hydrolase activity (GO:0016787);;	--	--	[E]	Amino acid transport and metabolism	O	Posttranslational modification, protein turnover, chaperones	PREDICTED: trypsin-1-like [Apis florea]
ONT.6391.3	--	--	--	K14999|1.62197e-57|ame:551028|K14999 cytochrome P450 family 6 [EC:1.14.-.-] | (RefSeq) CYP6AS13; probable cytochrome P450 6a14	--	[Q]	Secondary metabolites biosynthesis, transport and catabolism	Q	Secondary metabolites biosynthesis, transport and catabolism	PREDICTED: uncharacterized protein LOC551028 isoform 1 [Apis mellifera]
ONT.5408.1	--	--	--	K13154|8.82426e-08|ame:552308|K13154 U11/U12 small nuclear ribonucleoprotein 31 kDa protein | (RefSeq) GB12416; zinc finger CCHC-type and RNA-binding motif-containing protein 1-like	--	--	--	S	Function unknown	PREDICTED: zinc finger CCHC-type and RNA-binding motif-containing protein 1-like [Apis florea]
rna17074	--	--	Cellular Component: Golgi apparatus (GO:0005794);; Biological Process: transport (GO:0006810);;	K18739|0|ame:412961|K18739 protein bicaudal D | (RefSeq) BicD; protein bicaudal D	--	[U]	Intracellular trafficking, secretion, and vesicular transport	U	Intracellular trafficking, secretion, and vesicular transport	PREDICTED: protein bicaudal D isoform X3 [Apis mellifera]
ONT.956.3	--	--	--	--	--	--	--	S	Function unknown	PREDICTED: uncharacterized protein LOC100864564 [Apis florea]
ONT.5307.1	--	--	Cellular Component: integral component of membrane (GO:0016021);;	--	--	--	--	S	Function unknown	PREDICTED: uncharacterized protein LOC100868689 [Apis florea]
rna21701	[G]	Carbohydrate transport and metabolism	--	K01183|0|ame:412273|K01183 chitinase [EC:3.2.1.14] | (RefSeq) Cht3; probable chitinase 3	Amino sugar and nucleotide sugar metabolism (ko00520)	[G]	Carbohydrate transport and metabolism	G	Carbohydrate transport and metabolism	PREDICTED: LOW QUALITY PROTEIN: probable chitinase 3 [Apis mellifera]
rna825	[T]	Signal transduction mechanisms	--	--	--	[PT]	Inorganic ion transport and metabolism;; Signal transduction mechanisms	U	Intracellular trafficking, secretion, and vesicular transport	PREDICTED: uncharacterized protein LOC107994887 isoform X1 [Apis cerana]
rna21505	[JM]	Translation, ribosomal structure and biogenesis;; Cell wall/membrane/envelope biogenesis	Biological Process: biosynthetic process (GO:0009058);; Molecular Function: nucleotidyltransferase activity (GO:0016779);;	K00966|0|ame:409329|K00966 mannose-1-phosphate guanylyltransferase [EC:2.7.7.13] | (RefSeq) GB12420; mannose-1-phosphate guanyltransferase beta	Fructose and mannose metabolism (ko00051);; Amino sugar and nucleotide sugar metabolism (ko00520)	[M]	Cell wall/membrane/envelope biogenesis	M	Cell wall/membrane/envelope biogenesis	PREDICTED: mannose-1-phosphate guanyltransferase beta [Apis mellifera]
ONT.3291.8	--	--	Cellular Component: vacuolar proton-transporting V-type ATPase, V0 domain (GO:0000220);; Biological Process: imaginal disc-derived wing morphogenesis (GO:0007476);; Biological Process: ATP hydrolysis coupled proton transport (GO:0015991);; Cellular Component: integral component of membrane (GO:0016021);; Cellular Component: plasma membrane proton-transporting V-type ATPase complex (GO:0033181);; …	K02155|5.11781e-64|ame:406076|K02155 V-type H+-transporting ATPase 16kDa proteolipid subunit | (RefSeq) Vha16, GB19405; vacuolar H+ ATP synthase 16 kDa proteolipid subunit	Oxidative phosphorylation (ko00190);; Lysosome (ko04142);; Phagosome (ko04145)	[C]	Energy production and conversion	C	Energy production and conversion	vacuolar H+ ATP synthase 16 kDa proteolipid subunit [Apis mellifera]
rna12680	[T]	Signal transduction mechanisms	Molecular Function: calcium ion binding (GO:0005509);;	--	--	[R]	General function prediction only	S	Function unknown	PREDICTED: LOW QUALITY PROTEIN: WD repeat-containing protein on Y chromosome [Apis mellifera]
ONT.7178.1	--	--	--	--	--	--	--	S	Function unknown	PREDICTED: uncharacterized protein LOC726965 [Apis mellifera]
rna6567	--	--	--	--	--	[ZR]	Cytoskeleton;; General function prediction only	D	Cell cycle control, cell division, chromosome partitioning	PREDICTED: restin homolog isoform X2 [Apis mellifera]
ONT.4837.4	--	--	--	--	--	--	--	S	Function unknown	PREDICTED: hypothetical protein LOC100642700 isoform 2 [Bombus terrestris]
rna14150	[T]	Signal transduction mechanisms	Molecular Function: protein kinase activity (GO:0004672);; Molecular Function: ATP binding (GO:0005524);; Biological Process: protein phosphorylation (GO:0006468);; Cellular Component: integral component of membrane (GO:0016021);;	K08898|0|ame:552061|K08898 lemur tyrosine kinase 2 [EC:2.7.10.1] | (RefSeq) GB16850; rho-associated protein kinase 2-like	--	--	--	T	Signal transduction mechanisms	PREDICTED: rho-associated protein kinase 2-like [Apis mellifera]
ONT.2415.1	[M]	Cell wall/membrane/envelope biogenesis	--	K01784|2.10406e-19|ame:411633|K01784 UDP-glucose 4-epimerase [EC:5.1.3.2] | (RefSeq) GB15762; UDP-glucose 4-epimerase	Galactose metabolism (ko00052);; Amino sugar and nucleotide sugar metabolism (ko00520)	[M]	Cell wall/membrane/envelope biogenesis	M	Cell wall/membrane/envelope biogenesis	PREDICTED: probable UDP-glucose 4-epimerase-like isoform X3 [Apis mellifera]
ONT.6029.1	[CHR]	Energy production and conversion;; Coenzyme transport and metabolism;; General function prediction only	Molecular Function: oxidoreductase activity, acting on the CH-OH group of donors, NAD or NADP as acceptor (GO:0016616);; Molecular Function: NAD binding (GO:0051287);; Biological Process: oxidation-reduction process (GO:0055114);;	--	--	[C]	Energy production and conversion	C	Energy production and conversion	PREDICTED: glyoxylate reductase/hydroxypyruvate reductase-like [Apis mellifera]
rna26300	--	--	--	--	--	--	--	S	Function unknown	PREDICTED: uncharacterized protein LOC100578592 [Apis mellifera]
rna12997	--	--	Biological Process: signal transduction (GO:0007165);;	K07526|0|cfo:105257150|K07526 SLIT-ROBO Rho GTPase activating protein | (RefSeq) SLIT-ROBO Rho GTPase-activating protein 1-like	--	[Z]	Cytoskeleton	U	Intracellular trafficking, secretion, and vesicular transport	PREDICTED: SLIT-ROBO Rho GTPase-activating protein 1-like isoform X4 [Apis dorsata]
rna14585	[E]	Amino acid transport and metabolism	Molecular Function: asparagine synthase (glutamine-hydrolyzing) activity (GO:0004066);; Biological Process: asparagine biosynthetic process (GO:0006529);;	--	--	[E]	Amino acid transport and metabolism	E	Amino acid transport and metabolism	PREDICTED: asparagine synthetase domain-containing protein 1 isoform X5 [Apis mellifera]
ONT.3047.8	--	--	--	K17421|5.49116e-36|ame:727014|K17421 large subunit ribosomal protein L40 | (RefSeq) mRpL40; 39S ribosomal protein L40, mitochondrial	--	--	--	S	Function unknown	PREDICTED: 39S ribosomal protein L40, mitochondrial [Apis mellifera]
ONT.1454.12	--	--	Molecular Function: cation transmembrane transporter activity (GO:0008324);; Cellular Component: integral component of membrane (GO:0016021);; Biological Process: cation transmembrane transport (GO:0098655);;	K15122|8.51518e-101|ame:410803|K15122 solute carrier family 41 | (RefSeq) GB11360; solute carrier family 41 member 1-like	--	[P]	Inorganic ion transport and metabolism	P	Inorganic ion transport and metabolism	PREDICTED: solute carrier family 41 member 1-like isoform X1 [Apis dorsata]
ONT.4386.6	--	--	--	--	--	--	--	S	Function unknown	PREDICTED: uncharacterized protein LOC100864676 [Apis florea]
rna18920	--	--	--	--	--	[TZR]	Signal transduction mechanisms;; Cytoskeleton;; General function prediction only	S	Function unknown	PREDICTED: uncharacterized protein LOC410211 isoform X1 [Apis mellifera]
ONT.4745.1	--	--	--	K10691|2.93183e-19|ame:412281|K10691 E3 ubiquitin-protein ligase UBR4 [EC:2.3.2.27] | (RefSeq) protein purity of essence	--	--	--	S	Function unknown	PREDICTED: protein purity of essence-like isoform X4 [Apis mellifera]
ONT.655.2	[A]	RNA processing and modification	--	K14376|1.75017e-124|ame:409704|K14376 poly(A) polymerase [EC:2.7.7.19] | (RefSeq) hrg; poly(A) polymerase type 3	mRNA surveillance pathway (ko03015)	[A]	RNA processing and modification	A	RNA processing and modification	PREDICTED: poly(A) polymerase gamma [Apis florea]
ONT.3923.7	--	--	Cellular Component: cytoplasmic part (GO:0044444);;	--	--	--	--	S	Function unknown	PREDICTED: uncharacterized protein C6orf106 homolog [Apis mellifera]
ONT.3895.3	--	--	Cellular Component: integral component of membrane (GO:0016021);;	--	--	[R]	General function prediction only	O	Posttranslational modification, protein turnover, chaperones	PREDICTED: LDLR chaperone boca-like [Apis dorsata]
ONT.2510.3	--	--	Molecular Function: phosphatidylinositol binding (GO:0035091);;	K17917|2.18042e-160|ame:725492|K17917 sorting nexin-1/2 | (RefSeq) sorting nexin-2	Endocytosis (ko04144)	[U]	Intracellular trafficking, secretion, and vesicular transport	U	Intracellular trafficking, secretion, and vesicular transport	PREDICTED: sorting nexin-2-like [Apis mellifera]
rna5274	--		--	K04527|0|ame:725827|K04527 insulin receptor [EC:2.7.10.1] | (RefSeq) InR-2; insulin-like receptor-like	FoxO signaling pathway (ko04068);; mTOR signaling pathway (ko04150);; Longevity regulating pathway - multiple species (ko04213)	[T]	Signal transduction mechanisms	T	Signal transduction mechanisms	insulin-like receptor-like [Apis mellifera]
rna19116	--	--	Molecular Function: protein domain specific binding (GO:0019904);;	K16197|2.33269e-164|cfo:105248031|K16197 14-3-3 protein beta/theta/zeta | (RefSeq) 14-3-3 protein zeta	MAPK signaling pathway - fly (ko04013);; Hippo signaling pathway - fly (ko04391)	[O]	Posttranslational modification, protein turnover, chaperones	T	Signal transduction mechanisms	PREDICTED: 14-3-3 protein zeta isoform X1 [Apis florea]
ONT.6863.3	--	--	--	--	--	--	--	S	Function unknown	PREDICTED: uncharacterized protein LOC727223 isoform X3 [Apis mellifera]
ONT.4652.8	--	--	--	--	--	--	--	S	Function unknown	PREDICTED: longitudinals lacking protein, isoforms N/O/W/X/Y-like isoform X78 [Apis mellifera]
ONT.85.1	[E]	Amino acid transport and metabolism	Molecular Function: hydrolase activity (GO:0016787);;	K01372|0|ame:724901|K01372 bleomycin hydrolase [EC:3.4.22.40] | (RefSeq) bleomycin hydrolase	--	[E]	Amino acid transport and metabolism	E	Amino acid transport and metabolism	PREDICTED: bleomycin hydrolase-like isoform X1 [Apis mellifera]
ONT.2817.9	--	--	Biological Process: response to anoxia (GO:0034059);;	--	--	--	--	S	Function unknown	hypothetical protein X777_01877 [Cerapachys biroi]
ONT.1943.2	--	--	--	--	--	--	--	S	Function unknown	PREDICTED: G-protein coupled receptor Mth2-like [Apis mellifera]
rna7222	[M]	Cell wall/membrane/envelope biogenesis	Molecular Function: calcium ion binding (GO:0005509);; Cellular Component: integral component of membrane (GO:0016021);;	--	--	[TV]	Signal transduction mechanisms;; Defense mechanisms	S	Function unknown	PREDICTED: multiple epidermal growth factor-like domains protein 8 isoform X1 [Apis cerana]
rna7959	--	--	--	--	--	--	--	S	Function unknown	PREDICTED: uncharacterized protein LOC726949 isoform X4 [Apis mellifera]
ONT.2037.14	--	--	Cellular Component: integral component of membrane (GO:0016021);; Molecular Function: transferase activity, transferring acyl groups other than amino-acyl groups (GO:0016747);;	K14457|1.4693e-108|ame:409905|K14457 2-acylglycerol O-acyltransferase 2 [EC:2.3.1.22] | (RefSeq) GB13930; 2-acylglycerol O-acyltransferase 1-like	Glycerolipid metabolism (ko00561)	[I]	Lipid transport and metabolism	S	Function unknown	PREDICTED: 2-acylglycerol O-acyltransferase 1-like [Apis dorsata]
rna11664	--	--	--	--	--	--	--	A	RNA processing and modification	PREDICTED: tumor necrosis factor alpha-induced protein 8-like protein isoform X1 [Apis mellifera]
ONT.3162.5	[O]	Posttranslational modification, protein turnover, chaperones	Molecular Function: serine-type endopeptidase activity (GO:0004252);; Biological Process: proteolysis (GO:0006508);;	--	--	[E]	Amino acid transport and metabolism	O	Posttranslational modification, protein turnover, chaperones	PREDICTED: trypsin-1 [Apis mellifera]
ONT.3412.1	--	--	--	K11317|5.23851e-81|ame:412199|K11317 transcriptional adapter 1 | (RefSeq) GB19308; transcriptional adapter 1-like	--	--	--	K	Transcription	PREDICTED: transcriptional adapter 1-like isoform 1 [Apis mellifera]
rna18058	--	--	--	--	--	--	--	S	Function unknown	PREDICTED: uncharacterized protein LOC724498 [Apis mellifera]
rna26759	--	--	--	--	--	--	--	--	--	PREDICTED: uncharacterized protein LOC100578249 isoform X2 [Apis mellifera]
ONT.1930.2	--	--	--	--	--	--	--	Q	Secondary metabolites biosynthesis, transport and catabolism	PREDICTED: uncharacterized protein LOC414002 [Apis mellifera]
rna18401	--	--	--	--	--	--	--	--	--	PREDICTED: uncharacterized protein LOC107992997 [Apis cerana]
ONT.6782.2	[K]	Transcription	Biological Process: RNA metabolic process (GO:0016070);;	K18758|1.30413e-82|ame:552355|K18758 DIS3-like exonuclease 2 [EC:3.1.13.-] | (RefSeq) GB12193; DIS3-like exonuclease 2	--	[J]	Translation, ribosomal structure and biogenesis	K	Transcription	PREDICTED: DIS3-like exonuclease 2-like isoform X3 [Apis mellifera]
rna20480	[G]	Carbohydrate transport and metabolism	Cellular Component: integral component of membrane (GO:0016021);; Biological Process: transmembrane transport (GO:0055085);;	K08220|0|aec:105144680|K08220 MFS transporter, FLVCR family, feline leukemia virus subgroup C receptor-related protein | (RefSeq) feline leukemia virus subgroup C receptor-related protein 2-like	--	[R]	General function prediction only	U	Intracellular trafficking, secretion, and vesicular transport	PREDICTED: feline leukemia virus subgroup C receptor-related protein 2-like [Apis mellifera]
rna18866	[C]	Energy production and conversion	Molecular Function: fumarate hydratase activity (GO:0004333);; Biological Process: tricarboxylic acid cycle (GO:0006099);; Biological Process: fumarate metabolic process (GO:0006106);; Cellular Component: tricarboxylic acid cycle enzyme complex (GO:0045239);;	K01679|0|ame:724321|K01679 fumarate hydratase, class II [EC:4.2.1.2] | (RefSeq) GB15172; fumarate hydratase, mitochondrial-like	Citrate cycle (TCA cycle) (ko00020);; Pyruvate metabolism (ko00620);; Carbon metabolism (ko01200)	[C]	Energy production and conversion	C	Energy production and conversion	PREDICTED: fumarate hydratase, mitochondrial-like isoform X1 [Apis mellifera]
rna5760	[T]	Signal transduction mechanisms	Molecular Function: guanylate cyclase activity (GO:0004383);; Molecular Function: protein kinase activity (GO:0004672);; Molecular Function: ATP binding (GO:0005524);; Cellular Component: intracellular (GO:0005622);; Biological Process: cGMP biosynthetic process (GO:0006182);; Biological Process: protein phosphorylation (GO:0006468);; Cellular Component: integral component of membrane (GO:0016021…	K12322|0|ame:409422|K12322 guanylate cyclase 2F [EC:4.6.1.2] | (RefSeq) GB11811; uncharacterized LOC409422	Purine metabolism (ko00230)	[T]	Signal transduction mechanisms	T	Signal transduction mechanisms	PREDICTED: retinal guanylyl cyclase 2-like isoform X1 [Apis dorsata]
rna9817	[O]	Posttranslational modification, protein turnover, chaperones	Cellular Component: cytoplasm (GO:0005737);; Biological Process: lipid metabolic process (GO:0006629);; Cellular Component: integral component of membrane (GO:0016021);; Molecular Function: oxidoreductase activity, acting on the CH-CH group of donors (GO:0016627);; Biological Process: oxidation-reduction process (GO:0055114);;	K19532|0|ame:724925|K19532 lamin-B receptor | (RefSeq) delta(14)-sterol reductase	--	[IT]	Lipid transport and metabolism;; Signal transduction mechanisms	I	Lipid transport and metabolism	PREDICTED: delta(14)-sterol reductase isoform X4 [Apis mellifera]
rna13518	[F]	Nucleotide transport and metabolism	--	K12613|0|ame:412521|K12613 mRNA-decapping enzyme subunit 2 [EC:3.6.1.62] | (RefSeq) Dcp2; m7GpppN-mRNA hydrolase	RNA degradation (ko03018)	[A]	RNA processing and modification	L	Replication, recombination and repair	PREDICTED: m7GpppN-mRNA hydrolase [Apis mellifera]
rna23248	[QV]	Secondary metabolites biosynthesis, transport and catabolism;; Defense mechanisms	Molecular Function: monooxygenase activity (GO:0004497);; Molecular Function: iron ion binding (GO:0005506);; Molecular Function: oxidoreductase activity, acting on paired donors, with incorporation or reduction of molecular oxygen (GO:0016705);; Molecular Function: heme binding (GO:0020037);; Biological Process: oxidation-reduction process (GO:0055114);;	K10721|0|ame:727118|K10721 CYP302A1; ecdysteroid 22-hydroxylase | (RefSeq) CYP302A1; cytochrome P450 302a1, mitochondrial	Insect hormone biosynthesis (ko00981)	[Q]	Secondary metabolites biosynthesis, transport and catabolism	Q	Secondary metabolites biosynthesis, transport and catabolism	PREDICTED: cytochrome P450 302a1, mitochondrial [Apis mellifera]
rna17713	--	--	Molecular Function: metal ion binding (GO:0046872);;	--	--	--	--	S	Function unknown	PREDICTED: uncharacterized protein LOC726215 [Apis mellifera]
ONT.5564.28	--	--	--	--	--	[R]	General function prediction only	S	Function unknown	PREDICTED: protein singed wings 2-like [Apis mellifera]
ONT.3357.2	--	--	Biological Process: metabolic process (GO:0008152);;	K01201|2.75456e-17|ame:409708|K01201 glucosylceramidase [EC:3.2.1.45] | (RefSeq) GB10584; glucosylceramidase-like	Other glycan degradation (ko00511);; Sphingolipid metabolism (ko00600);; Lysosome (ko04142)	--	--	G	Carbohydrate transport and metabolism	PREDICTED: glucosylceramidase-like isoform X1 [Apis mellifera]
ONT.5806.5	--	--	Molecular Function: protein serine/threonine kinase activity (GO:0004674);; Molecular Function: ATP binding (GO:0005524);; Biological Process: protein phosphorylation (GO:0006468);;	K03097|3.90021e-178|ame:409767|K03097 casein kinase II subunit alpha [EC:2.7.11.1] | (RefSeq) CkIIalpha; casein kinase II subunit alpha	Ribosome biogenesis in eukaryotes (ko03008);; Wnt signaling pathway (ko04310)	[TDK]	Signal transduction mechanisms;; Cell cycle control, cell division, chromosome partitioning;; Transcription	T	Signal transduction mechanisms	PREDICTED: casein kinase II subunit alpha-like isoform X1 [Apis dorsata]
ONT.7064.1	--	--	Cellular Component: protein phosphatase type 2A complex (GO:0000159);; Biological Process: embryonic development via the syncytial blastoderm (GO:0001700);; Molecular Function: protein serine/threonine phosphatase activity (GO:0004722);; Cellular Component: nucleus (GO:0005634);; Cellular Component: cytosol (GO:0005829);; Cellular Component: microtubule associated complex (GO:0005875);; Biologica…	K04354|9.50699e-34|tca:659477|K04354 serine/threonine-protein phosphatase 2A regulatory subunit B | (RefSeq) protein phosphatase PP2A 55 kDa regulatory subunit	mRNA surveillance pathway (ko03015);; Hippo signaling pathway - fly (ko04391)	[T]	Signal transduction mechanisms	T	Signal transduction mechanisms	PREDICTED: protein phosphatase PP2A 55 kDa regulatory subunit isoformX1 [Apis mellifera]
rna15895	--	--	--	K18730|0|ame:410003|K18730 PERQ amino acid-rich with GYF domain-containing protein | (RefSeq) PERQ amino acid-rich with GYF domain-containing protein CG11148	--	[R]	General function prediction only	S	Function unknown	PREDICTED: LOW QUALITY PROTEIN: uncharacterized protein LOC100869302 [Apis florea]
ONT.3734.5	--	--	--	K01183|5.70629e-57|ame:100577156|K01183 chitinase [EC:3.2.1.14] | (RefSeq) chitinase-3-like protein 1	Amino sugar and nucleotide sugar metabolism (ko00520)	[G]	Carbohydrate transport and metabolism	G	Carbohydrate transport and metabolism	PREDICTED: chitotriosidase-1-like isoform X1 [Apis mellifera]
rna8545	[IR]	Lipid transport and metabolism;; General function prediction only	Molecular Function: nucleic acid binding (GO:0003676);; Molecular Function: diacylglycerol kinase activity (GO:0004143);; Molecular Function: ATP binding (GO:0005524);; Cellular Component: intracellular (GO:0005622);; Biological Process: protein kinase C-activating G-protein coupled receptor signaling pathway (GO:0007205);; Biological Process: phosphorylation (GO:0016310);; Biological Process: in…	K00901|0|ame:408809|K00901 diacylglycerol kinase (ATP) [EC:2.7.1.107] | (RefSeq) diacylglycerol kinase theta	Glycerolipid metabolism (ko00561);; Glycerophospholipid metabolism (ko00564);; Phosphatidylinositol signaling system (ko04070)	[IT]	Lipid transport and metabolism;; Signal transduction mechanisms	I	Lipid transport and metabolism	PREDICTED: diacylglycerol kinase theta isoform X6 [Apis cerana]
rna17273	--	--	--	--	--	[K]	Transcription	S	Function unknown	PREDICTED: leukocyte receptor cluster member 8 homolog isoform X1 [Apis mellifera]
ONT.994.8	[C]	Energy production and conversion	Molecular Function: binding (GO:0005488);; Cellular Component: mitochondrion (GO:0005739);; Molecular Function: oxidoreductase activity (GO:0016491);; Biological Process: sensory perception of pain (GO:0019233);; Biological Process: cellular metabolic process (GO:0044237);; Biological Process: primary metabolic process (GO:0044238);; Biological Process: single-organism cellular process (GO:004476…	K03943|9.54732e-55|ame:409793|K03943 NADH dehydrogenase (ubiquinone) flavoprotein 2 [EC:1.6.5.3 1.6.99.3] | (RefSeq) Ndufv2; NADH dehydrogenase [ubiquinone] flavoprotein 2, mitochondrial	Oxidative phosphorylation (ko00190)	[C]	Energy production and conversion	C	Energy production and conversion	NADH dehydrogenase [ubiquinone] flavoprotein 2, mitochondrial [Camponotus floridanus]
rna13247	[R]	General function prediction only	Molecular Function: ARF guanyl-nucleotide exchange factor activity (GO:0005086);; Biological Process: regulation of ARF protein signal transduction (GO:0032012);; Biological Process: positive regulation of GTPase activity (GO:0043547);;	K12495|0|ame:413410|K12495 IQ motif and SEC7 domain-containing protein | (RefSeq) siz; IQ motif and SEC7 domain-containing protein 2	Endocytosis (ko04144)	[U]	Intracellular trafficking, secretion, and vesicular transport	S	Function unknown	PREDICTED: IQ motif and SEC7 domain-containing protein 1 isoform X1 [Apis mellifera]
ONT.1356.10	--	--	--	--	--	--	--	S	Function unknown	PREDICTED: dentin sialophosphoprotein-like [Apis mellifera]
rna15762	--	--	--	K11298|0|ame:409240|K11298 high mobility group protein 2-like 1 | (RefSeq) HMG box-containing protein 4	--	--	--	B	Chromatin structure and dynamics	PREDICTED: HMG box-containing protein 4 isoform X3 [Apis mellifera]
rna10744	[J]	Translation, ribosomal structure and biogenesis	Molecular Function: structural constituent of ribosome (GO:0003735);; Cellular Component: ribosome (GO:0005840);; Biological Process: translation (GO:0006412);;	K02867|6.61476e-127|ame:100577702|K02867 large subunit ribosomal protein L11 | (RefSeq) 39S ribosomal protein L11, mitochondrial	Ribosome (ko03010)	[J]	Translation, ribosomal structure and biogenesis	J	Translation, ribosomal structure and biogenesis	PREDICTED: 39S ribosomal protein L11, mitochondrial [Apis mellifera]
rna28022	--	--	--	--	--	--	--	S	Function unknown	PREDICTED: chymotrypsin inhibitor [Apis mellifera]
ONT.6784.1	[O]	Posttranslational modification, protein turnover, chaperones	Cellular Component: integral component of membrane (GO:0016021);;	K17286|1.66074e-40|ame:727311|K17286 erythrocyte band 7 integral membrane protein | (RefSeq) band 7 protein AGAP004871	--	[C]	Energy production and conversion	O	Posttranslational modification, protein turnover, chaperones	PREDICTED: band 7 protein AGAP004871-like isoform X7 [Apis mellifera]
rna20500	--	--	Molecular Function: transcription factor activity, sequence-specific DNA binding (GO:0003700);; Cellular Component: nucleus (GO:0005634);; Biological Process: regulation of transcription, DNA-templated (GO:0006355);; Molecular Function: protein dimerization activity (GO:0046983);;	K04377|0|ame:100576392|K04377 Myc proto-oncogene protein | (RefSeq) transcriptional regulator Myc-B	--	--	--	S	Function unknown	PREDICTED: transcriptional regulator Myc-B isoform X2 [Apis mellifera]
rna5209	[M]	Cell wall/membrane/envelope biogenesis	--	K08826|0|ame:408664|K08826 homeodomain interacting protein kinase [EC:2.7.11.1] | (RefSeq) hipk; homeodomain-interacting protein kinase 2	--	[R]	General function prediction only	T	Signal transduction mechanisms	PREDICTED: homeodomain-interacting protein kinase 2 isoform X3 [Apis mellifera]
rna22556	--	--	--	--	--	[U]	Intracellular trafficking, secretion, and vesicular transport	S	Function unknown	PREDICTED: uncharacterized protein LOC410363 isoform X1 [Apis mellifera]
rna23208	[H]	Coenzyme transport and metabolism	Biological Process: isoprenoid biosynthetic process (GO:0008299);; Molecular Function: transferase activity (GO:0016740);;	K00787|0|ame:412771|K00787 farnesyl diphosphate synthase [EC:2.5.1.1 2.5.1.10] | (RefSeq) GB12859; farnesyl pyrophosphate synthase-like	Terpenoid backbone biosynthesis (ko00900)	[H]	Coenzyme transport and metabolism	H	Coenzyme transport and metabolism	PREDICTED: farnesyl pyrophosphate synthase-like isoform X1 [Apis florea]
ONT.5326.10	--	--	Molecular Function: methyltransferase activity (GO:0008168);; Biological Process: methylation (GO:0032259);;	--	--	--	--	S	Function unknown	PREDICTED: probable methyltransferase BTM2 homolog [Apis mellifera]
rna9966	[J]	Translation, ribosomal structure and biogenesis	Molecular Function: structural constituent of ribosome (GO:0003735);; Cellular Component: ribosome (GO:0005840);; Biological Process: translation (GO:0006412);;	K02960|9.67644e-101|ame:726439|K02960 small subunit ribosomal protein S16e | (RefSeq) RpS16; 40S ribosomal protein S16	Ribosome (ko03010)	[J]	Translation, ribosomal structure and biogenesis	J	Translation, ribosomal structure and biogenesis	40S ribosomal protein S16 [Trachymyrmex cornetzi]
ONT.3325.3	[C]	Energy production and conversion	Molecular Function: binding (GO:0005488);; Cellular Component: mitochondrial matrix (GO:0005759);; Molecular Function: electron carrier activity (GO:0009055);; Biological Process: pupariation (GO:0035073);; Biological Process: positive regulation of ecdysteroid biosynthetic process (GO:0045998);;	--	--	[C]	Energy production and conversion	C	Energy production and conversion	PREDICTED: adrenodoxin, mitochondrial-like [Apis florea]
ONT.4909.5	--	--	Molecular Function: transcription factor activity, sequence-specific DNA binding (GO:0003700);; Biological Process: regulation of transcription, DNA-templated (GO:0006355);; Molecular Function: sequence-specific DNA binding (GO:0043565);;	K04374|2.00378e-114|ame:410226|K04374 cyclic AMP-dependent transcription factor ATF-4 | (RefSeq) crc; activating transcription factor of chaperone	Protein processing in endoplasmic reticulum (ko04141);; Apoptosis - fly (ko04214)	--	--	K	Transcription	PREDICTED: activating transcription factor of chaperone isoformX3 [Apis mellifera]
rna9352	[M]	Cell wall/membrane/envelope biogenesis	--	K01784|0|ame:411633|K01784 UDP-glucose 4-epimerase [EC:5.1.3.2] | (RefSeq) GB15762; UDP-glucose 4-epimerase	Galactose metabolism (ko00052);; Amino sugar and nucleotide sugar metabolism (ko00520)	[M]	Cell wall/membrane/envelope biogenesis	M	Cell wall/membrane/envelope biogenesis	PREDICTED: UDP-glucose 4-epimerase isoform X1 [Apis mellifera]
ONT.5996.1	--	--	--	K00326|2.73632e-34|ame:100578628|K00326 cytochrome-b5 reductase [EC:1.6.2.2] | (RefSeq) NADH-cytochrome b5 reductase-like	Amino sugar and nucleotide sugar metabolism (ko00520)	--	--	C	Energy production and conversion	PREDICTED: NADH-cytochrome b5 reductase-like [Apis mellifera]
rna27367	[DL]	Cell cycle control, cell division, chromosome partitioning;; Replication, recombination and repair	Molecular Function: magnesium ion binding (GO:0000287);; Molecular Function: GTPase activity (GO:0003924);; Molecular Function: GTP binding (GO:0005525);;	--	--	[R]	General function prediction only	S	Function unknown	PREDICTED: GTP-binding protein 10 homolog [Apis mellifera]
ONT.2620.7	--	--	Molecular Function: transcription factor activity, sequence-specific DNA binding (GO:0003700);; Biological Process: regulation of transcription from RNA polymerase II promoter (GO:0006357);; Molecular Function: sequence-specific DNA binding (GO:0043565);;	K09031|4.61379e-53|ame:724169|K09031 fos-like antigen, invertebrate | (RefSeq) Kay; transcription factor kayak	MAPK signaling pathway - fly (ko04013);; Apoptosis - fly (ko04214)	--	--	K	Transcription	PREDICTED: transcription factor kayak isoform X1 [Apis mellifera]
rna27413	--	--	Cellular Component: mitochondrion (GO:0005739);; Molecular Function: NADH dehydrogenase (ubiquinone) activity (GO:0008137);; Cellular Component: integral component of membrane (GO:0016021);; Biological Process: oxidation-reduction process (GO:0055114);;	K03960|1.96254e-77|ame:725315|K03960 NADH dehydrogenase (ubiquinone) 1 beta subcomplex subunit 4 | (RefSeq) GB16445; uncharacterized LOC725315	Oxidative phosphorylation (ko00190)	--	--	S	Function unknown	PREDICTED: uncharacterized protein LOC725315 isoform X1 [Apis mellifera]
rna4157	--	--	Biological Process: protein targeting to Golgi (GO:0000042);; Cellular Component: intracellular (GO:0005622);;	--	--	--	--	S	Function unknown	PREDICTED: thyroid receptor-interacting protein 11 isoform X1 [Apis mellifera]
ONT.1573.3	--	--	--	--	--	[S]	Function unknown	S	Function unknown	PREDICTED: deoxynucleotidyltransferase terminal-interacting protein 2-like [Apis mellifera]
ONT.6537.11	--	--	Molecular Function: monooxygenase activity (GO:0004497);; Molecular Function: iron ion binding (GO:0005506);; Molecular Function: oxidoreductase activity, acting on paired donors, with incorporation or reduction of molecular oxygen (GO:0016705);; Molecular Function: heme binding (GO:0020037);; Biological Process: oxidation-reduction process (GO:0055114);;	K15003|3.74982e-91|ame:410492|K15003 cytochrome P450 family 9 [EC:1.14.-.-] | (RefSeq) CYP9Q1; cytochrome P450 9e2	--	[Q]	Secondary metabolites biosynthesis, transport and catabolism	Q	Secondary metabolites biosynthesis, transport and catabolism	PREDICTED: cytochrome P450 9e2 [Apis mellifera]
rna1643	--	--	Biological Process: DNA damage checkpoint (GO:0000077);; Cellular Component: nucleolus (GO:0005730);; Biological Process: DNA repair (GO:0006281);; Cellular Component: checkpoint clamp complex (GO:0030896);;	K10903|0|ame:100577296|K10903 HUS1 checkpoint protein | (RefSeq) checkpoint protein HUS1	--	[DL]	Cell cycle control, cell division, chromosome partitioning;; Replication, recombination and repair	S	Function unknown	PREDICTED: checkpoint protein HUS1 isoform X1 [Apis mellifera]
ONT.5552.2	--	--	--	K16742|8.16993e-30|ame:552232|K16742 ADP-ribosylation factor-like protein 2-binding protein | (RefSeq) GB16745; ADP-ribosylation factor-like protein 2-binding protein-like	--	--	--	S	Function unknown	ADP-ribosylation factor-like protein 2-binding protein-like [Apis mellifera]
ONT.1356.2	--	--	--	--	--	--	--	S	Function unknown	PREDICTED: dentin sialophosphoprotein-like [Apis mellifera]
ONT.1457.2	--	--	--	K05720|1.63508e-17|nvi:100122250|K05720 FYVE, RhoGEF and PH domain containing 1 | (RefSeq) FYVE, RhoGEF and PH domain-containing protein 4-like	--	--	--	T	Signal transduction mechanisms	PREDICTED: FYVE, RhoGEF and PH domain-containing protein 4-like isoformX1 [Apis mellifera]
rna17425	--	--	--	K12886|1.3446e-117|ame:409007|K12886 heterogeneous nuclear ribonucleoprotein K | (RefSeq) bl; heterogeneous nuclear ribonucleoprotein K	Spliceosome (ko03040)	[AR]	RNA processing and modification;; General function prediction only	K	Transcription	PREDICTED: heterogeneous nuclear ribonucleoprotein K isoform X2 [Apis mellifera]
ONT.6874.2	[R]	General function prediction only	Molecular Function: diacylglycerol O-acyltransferase activity (GO:0004144);; Molecular Function: GTP binding (GO:0005525);; Cellular Component: intracellular (GO:0005622);; Biological Process: small GTPase mediated signal transduction (GO:0007264);; Cellular Component: integral component of membrane (GO:0016021);; Biological Process: glycerolipid biosynthetic process (GO:0045017);;	K07839|1.46172e-101|ame:724366|K07839 Ras-related protein Rap-2C | (RefSeq) Rap2l; ras-related protein Rap-2a	--	[R]	General function prediction only	S	Function unknown	PREDICTED: ras-related protein Rap-2a [Apis mellifera]
rna21529	--	--	Molecular Function: nucleotidyltransferase activity (GO:0016779);;	K14079|0|ame:409838|K14079 poly(A) RNA polymerase GLD2 [EC:2.7.7.19] | (RefSeq) Gld2; poly(A) RNA polymerase gld-2 homolog A	--	[D]	Cell cycle control, cell division, chromosome partitioning	L	Replication, recombination and repair	PREDICTED: uncharacterized protein LOC102676065 [Apis dorsata]
rna23115	--	--	Molecular Function: GTP binding (GO:0005525);; Biological Process: cell cycle (GO:0007049);; Biological Process: cell division (GO:0051301);;	K16942|0|ame:412180|K16942 septin 2 | (RefSeq) septin-1	--	[DZU]	Cell cycle control, cell division, chromosome partitioning;; Cytoskeleton;; Intracellular trafficking, secretion, and vesicular transport	DZ	Cell cycle control, cell division, chromosome partitioning;; Cytoskeleton	PREDICTED: septin-1 isoform X1 [Apis mellifera]
ONT.4572.2	[HR]	Coenzyme transport and metabolism;; General function prediction only	Molecular Function: catalytic activity (GO:0003824);;	K10719|2.333e-149|ame:406152|K10719 juvenile hormone epoxide hydrolase | (RefSeq) juvenile hormone epoxide hydrolase 1	Insect hormone biosynthesis (ko00981)	[R]	General function prediction only	S	Function unknown	PREDICTED: juvenile hormone epoxide hydrolase 1 [Apis mellifera]
rna12651	--	--	Molecular Function: G-protein coupled receptor activity (GO:0004930);; Biological Process: G-protein coupled receptor signaling pathway (GO:0007186);; Cellular Component: integral component of membrane (GO:0016021);;	--	--	[R]	General function prediction only	U	Intracellular trafficking, secretion, and vesicular transport	PREDICTED: thyrotropin-releasing hormone receptor-like [Apis mellifera]
ONT.4592.2	--	--	Biological Process: cellular process (GO:0009987);; Cellular Component: cullin-RING ubiquitin ligase complex (GO:0031461);;	K10609|4.36002e-119|tca:100141956|K10609 cullin 4 | (RefSeq) cullin-4A	Nucleotide excision repair (ko03420);; Ubiquitin mediated proteolysis (ko04120)	[D]	Cell cycle control, cell division, chromosome partitioning	O	Posttranslational modification, protein turnover, chaperones	PREDICTED: cullin-4A [Tribolium castaneum]
ONT.7007.2	--	--	--	--	--	--	--	--	--	PREDICTED: chymotrypsin inhibitor-like isoform 1 [Apis mellifera]
ONT.5680.2	[R]	General function prediction only	Molecular Function: nucleotide binding (GO:0000166);; Molecular Function: GTPase activity (GO:0003924);; Molecular Function: NAD(P)+-protein-arginine ADP-ribosyltransferase activity (GO:0003956);; Cellular Component: early endosome (GO:0005769);; Cellular Component: cytosol (GO:0005829);; Cellular Component: plasma membrane (GO:0005886);; Cellular Component: adherens junction (GO:0005912);; Biolo…	K07941|2.71347e-40|isc:IscW_ISCW009274|K07941 ADP-ribosylation factor 6 | (RefSeq) GTP-binding ADP-ribosylation factor ARF6, putative	Endocytosis (ko04144)	[U]	Intracellular trafficking, secretion, and vesicular transport	S	Function unknown	GTP-binding ADP-ribosylation factor ARF6, putative [Ixodes scapularis]
rna19237	--	--	--	--	--	[T]	Signal transduction mechanisms	S	Function unknown	PREDICTED: lachesin [Apis mellifera]
ONT.1431.1	--	--	--	--	--	--	--	--	--	PREDICTED: trehalase isoform X2 [Camponotus floridanus]
ONT.4110.1	--	--	Biological Process: spliceosomal complex assembly (GO:0000245);; Biological Process: spliceosomal snRNP assembly (GO:0000387);; Cellular Component: spliceosomal complex (GO:0005681);;	K13130|9.58067e-125|ame:551751|K13130 gem associated protein 2 | (RefSeq) gem-associated protein 2	RNA transport (ko03013)	--	--	S	Function unknown	PREDICTED: gem-associated protein 2-like [Apis dorsata]
ONT.4701.2	--	--	Biological Process: phosphorylation (GO:0016310);; Biological Process: nicotinamide nucleotide biosynthetic process (GO:0019359);; Molecular Function: ribosylnicotinamide kinase activity (GO:0050262);;	K10524|1.46949e-63|ame:100187709|K10524 nicotinamide/nicotinate riboside kinase [EC:2.7.1.22 2.7.1.173] | (RefSeq) Nrk1; nicotinamide riboside kinase	Nicotinate and nicotinamide metabolism (ko00760)	[F]	Nucleotide transport and metabolism	S	Function unknown	nicotinamide riboside kinase [Apis mellifera]
rna20314	[R]	General function prediction only	--	--	--	[MW]	Cell wall/membrane/envelope biogenesis;; Extracellular structures	M	Cell wall/membrane/envelope biogenesis	PREDICTED: uncharacterized protein LOC108000157 [Apis cerana]
ONT.5166.4	[C]	Energy production and conversion	Molecular Function: binding (GO:0005488);; Cellular Component: mitochondrial intermembrane space (GO:0005758);; Biological Process: mitochondrial electron transport, ubiquinol to cytochrome c (GO:0006122);; Biological Process: mitochondrial electron transport, cytochrome c to oxygen (GO:0006123);; Biological Process: positive regulation of cysteine-type endopeptidase activity involved in apoptoti…	K08738|6.76145e-36|ame:408270|K08738 cytochrome c | (RefSeq) CytC, GB19293; mitochondrial cytochrome C	Sulfur metabolism (ko00920);; Apoptosis - fly (ko04214);; Apoptosis - multiple species (ko04215)	[C]	Energy production and conversion	C	Energy production and conversion	PREDICTED: cytochrome c-like [Apis dorsata]
rna26378	--	--	Cellular Component: integral component of membrane (GO:0016021);;	--	--	--	--	S	Function unknown	PREDICTED: uncharacterized protein LOC725988 [Apis mellifera]
ONT.7170.9	[R]	General function prediction only	Cellular Component: intracellular (GO:0005622);; Biological Process: transport (GO:0006810);;	K07953|9.51168e-59|bmor:101735890|K07953 GTP-binding protein SAR1 [EC:3.6.5.-] | (RefSeq) GTP-binding protein SAR1b	Protein processing in endoplasmic reticulum (ko04141)	[U]	Intracellular trafficking, secretion, and vesicular transport	U	Intracellular trafficking, secretion, and vesicular transport	PREDICTED: GTP-binding protein SAR1b isoform X1 [Solenopsis invicta]
rna24041	[E]	Amino acid transport and metabolism	Molecular Function: G-protein coupled receptor activity (GO:0004930);; Cellular Component: plasma membrane (GO:0005886);; Biological Process: G-protein coupled receptor signaling pathway (GO:0007186);; Cellular Component: integral component of membrane (GO:0016021);;	K04611|0|ame:406150|K04611 metabotropic X receptor | (RefSeq) Glurb, GB14129; metabotropic glutamate receptor B	--	[PT]	Inorganic ion transport and metabolism;; Signal transduction mechanisms	S	Function unknown	PREDICTED: metabotropic glutamate receptor B isoform X1 [Apis mellifera]
ONT.6327.2	--	--	Cellular Component: intracellular (GO:0005622);; Biological Process: Wnt signaling pathway (GO:0016055);; Biological Process: intracellular signal transduction (GO:0035556);;	K02353|0|ame:409050|K02353 segment polarity protein dishevelled | (RefSeq) dsh; segment polarity protein dishevelled homolog DVL-3	mTOR signaling pathway (ko04150);; Wnt signaling pathway (ko04310);; Notch signaling pathway (ko04330)	[R]	General function prediction only	T	Signal transduction mechanisms	PREDICTED: segment polarity protein dishevelled homolog DVL-3-like isoform X2 [Apis dorsata]
ONT.702.3	--	--	--	--	--	--	--	S	Function unknown	PREDICTED: GDNF-inducible zinc finger protein 1-like [Apis mellifera]
rna10642	--	--	Molecular Function: receptor binding (GO:0005102);; Cellular Component: proteinaceous extracellular matrix (GO:0005578);; Biological Process: multicellular organism development (GO:0007275);; Biological Process: Wnt signaling pathway (GO:0016055);;	K01384|0|ame:725511|K01384 wingless-type MMTV integration site family, member 11 | (RefSeq) Wnt11; protein Wnt-11b	--	[T]	Signal transduction mechanisms	O	Posttranslational modification, protein turnover, chaperones	PREDICTED: protein Wnt-11b-like isoform X1 [Apis cerana]
rna25592	--	--	--	K20286|0|ame:410558|K20286 TATA element modulatory factor | (RefSeq) TATA element modulatory factor	--	[K]	Transcription	K	Transcription	PREDICTED: TATA element modulatory factor isoform X3 [Apis mellifera]
rna25886	--	--	Biological Process: transcription from RNA polymerase II promoter (GO:0006366);; Molecular Function: protein heterodimerization activity (GO:0046982);;	K11313|2.02077e-175|ame:102654708|K11313 transcription initiation protein SPT3 | (RefSeq) transcription initiation protein SPT3 homolog	--	[K]	Transcription	K	Transcription	PREDICTED: transcription initiation protein SPT3 homolog isoform X1 [Apis mellifera]
ONT.2480.1	--	--	Biological Process: cell morphogenesis (GO:0000902);; Cellular Component: dynactin complex (GO:0005869);; Cellular Component: actin filament (GO:0005884);; Cellular Component: adherens junction (GO:0005912);; Biological Process: microtubule-based movement (GO:0007018);; Biological Process: border follicle cell migration (GO:0007298);; Biological Process: cytoplasmic transport, nurse cell to oocyt…	K10365|3.22764e-105|ame:409581|K10365 capping protein (actin filament) muscle Z-line, beta | (RefSeq) F-actin-capping protein subunit beta	Endocytosis (ko04144)	[Z]	Cytoskeleton	O	Posttranslational modification, protein turnover, chaperones	PREDICTED: F-actin-capping protein subunit beta [Bactrocera cucurbitae]
ONT.5070.2	--	--	Cellular Component: ribosome (GO:0005840);; Biological Process: ribosome biogenesis (GO:0042254);;	K14815|3.47221e-80|ame:410200|K14815 mRNA turnover protein 4 | (RefSeq) GB19410; mRNA turnover protein 4 homolog	--	[A]	RNA processing and modification	J	Translation, ribosomal structure and biogenesis	PREDICTED: mRNA turnover protein 4 homolog [Apis mellifera]
rna19861	--	--	--	K17598|0|ame:408337|K17598 synaptotagmin-like protein | (RefSeq) btsz; uncharacterized LOC408337	--	[TU]	Signal transduction mechanisms;; Intracellular trafficking, secretion, and vesicular transport	S	Function unknown	PREDICTED: uncharacterized protein LOC408337 isoform X5 [Apis mellifera]
rna26813	--	--	Biological Process: mRNA splicing, via spliceosome (GO:0000398);; Molecular Function: RNA binding (GO:0003723);; Cellular Component: extracellular region (GO:0005576);; Cellular Component: spliceosomal complex (GO:0005681);; Biological Process: lipid metabolic process (GO:0006629);; Molecular Function: zinc ion binding (GO:0008270);; Molecular Function: phosphatidylcholine 1-acylhydrolase activit…	K12827|0|ame:413963|K12827 splicing factor 3A subunit 3 | (RefSeq) SF3A3; splicing factor 3A subunit 3	Spliceosome (ko03040)	[A]	RNA processing and modification	A	RNA processing and modification	PREDICTED: splicing factor 3A subunit 3 isoform X1 [Apis mellifera]
ONT.1472.3	--	--	Cellular Component: nucleus (GO:0005634);; Molecular Function: zinc ion binding (GO:0008270);;	--	--	--	--	S	Function unknown	PREDICTED: zinc finger protein 91-like isoform X1 [Apis dorsata]
rna22201	--	--	--	--	--	--	--	S	Function unknown	PREDICTED: protein unc-80 homolog isoform X1 [Apis cerana]
ONT.1566.2	--	--	--	--	--	--	--	S	Function unknown	PREDICTED: cell wall protein AWA1-like isoform X4 [Apis mellifera]
rna26182	--	--	Molecular Function: structural constituent of cuticle (GO:0042302);;	--	--	--	--	S	Function unknown	cuticular protein 16 precursor [Apis mellifera]
ONT.592.1	--	--	--	K04513|4.84888e-50|ame:409910|K04513 Ras homolog gene family, member A | (RefSeq) Rho1; ras-like GTP-binding protein Rho1	Endocytosis (ko04144);; mTOR signaling pathway (ko04150);; Wnt signaling pathway (ko04310);; TGF-beta signaling pathway (ko04350)	[R]	General function prediction only	S	Function unknown	PREDICTED: ras-like GTP-binding protein Rho1 isoform X1 [Nasonia vitripennis]
rna13546	--	--	--	--	--	--	--	S	Function unknown	uncharacterized protein LOC412643 [Apis mellifera]
ONT.5674.6	--	--	--	K04552|3.80126e-39|ame:413822|K04552 ubiquitin-conjugating enzyme E2 L3 [EC:2.3.2.23] | (RefSeq) ubiquitin-conjugating enzyme E2 L3	Ubiquitin mediated proteolysis (ko04120)	[O]	Posttranslational modification, protein turnover, chaperones	O	Posttranslational modification, protein turnover, chaperones	PREDICTED: ubiquitin-conjugating enzyme E2 L3-like isoform 2 [Apis mellifera]
rna2011	--	--	Molecular Function: Rho guanyl-nucleotide exchange factor activity (GO:0005089);; Biological Process: regulation of Rho protein signal transduction (GO:0035023);; Biological Process: positive regulation of GTPase activity (GO:0043547);;	--	--	[T]	Signal transduction mechanisms	T	Signal transduction mechanisms	PREDICTED: uncharacterized protein LOC410718 [Apis mellifera]
ONT.5121.7	--	--	Cellular Component: integral component of membrane (GO:0016021);;	--	--	[R]	General function prediction only	S	Function unknown	PREDICTED: glycoprotein 150 isoform X2 [Apis mellifera]
rna5207	[M]	Cell wall/membrane/envelope biogenesis	--	K08826|0|ame:408664|K08826 homeodomain interacting protein kinase [EC:2.7.11.1] | (RefSeq) hipk; homeodomain-interacting protein kinase 2	--	[R]	General function prediction only	T	Signal transduction mechanisms	PREDICTED: homeodomain-interacting protein kinase 2 isoform X13 [Apis mellifera]
ONT.4797.8	[IQR]	Lipid transport and metabolism;; Secondary metabolites biosynthesis, transport and catabolism;; General function prediction only	--	K00069|9.91411e-37|ame:409847|K00069 15-hydroxyprostaglandin dehydrogenase (NAD) [EC:1.1.1.141] | (RefSeq) GB11685; 15-hydroxyprostaglandin dehydrogenase [NAD(+)]-like	--	[IR]	Lipid transport and metabolism;; General function prediction only	S	Function unknown	PREDICTED: 15-hydroxyprostaglandin dehydrogenase [NAD+]-like [Apis florea]
rna15154	--	--	Molecular Function: GTP binding (GO:0005525);; Cellular Component: intracellular (GO:0005622);; Biological Process: small GTPase mediated signal transduction (GO:0007264);; Cellular Component: membrane (GO:0016020);;	--	--	[R]	General function prediction only	S	Function unknown	PREDICTED: ras-related and estrogen-regulated growth inhibitor isoform X1 [Apis mellifera]
rna20226	--	--	Cellular Component: voltage-gated calcium channel complex (GO:0005891);; Molecular Function: low voltage-gated calcium channel activity (GO:0008332);; Biological Process: regulation of ion transmembrane transport (GO:0034765);; Biological Process: calcium ion import (GO:0070509);; Biological Process: calcium ion transmembrane transport (GO:0070588);;	K04854|0|aec:105150423|K04854 voltage-dependent calcium channel T type alpha-1G | (RefSeq) voltage-dependent T-type calcium channel subunit alpha-1G	--	[PT]	Inorganic ion transport and metabolism;; Signal transduction mechanisms	U	Intracellular trafficking, secretion, and vesicular transport	voltage-dependent T-type calcium channel subunit alpha-1G [Apis mellifera]
ONT.370.3	--	--	--	--	--	--	--	S	Function unknown	PREDICTED: transcription factor 25-like isoformX1 [Apis mellifera]
ONT.3771.12	--	--	--	K12485|1.41199e-39|ame:409274|K12485 Rab11 family-interacting protein 3/4 | (RefSeq) rab11 family-interacting protein 4	Endocytosis (ko04144)	--	--	S	Function unknown	PREDICTED: rab11 family-interacting protein 3-like isoform X2 [Apis dorsata]
rna18418	--	--	Biological Process: lipid transport (GO:0006869);;	K20174|0|ame:409525|K20174 oxysterol-binding protein-related protein 1/2 | (RefSeq) oxysterol-binding protein-related protein 2	--	[T]	Signal transduction mechanisms	S	Function unknown	PREDICTED: oxysterol-binding protein-related protein 2 isoform X1 [Apis mellifera]
ONT.3439.2	[E]	Amino acid transport and metabolism	Biological Process: amino acid transmembrane transport (GO:0003333);; Molecular Function: amino acid transmembrane transporter activity (GO:0015171);; Cellular Component: integral component of membrane (GO:0016021);;	--	--	[E]	Amino acid transport and metabolism	E	Amino acid transport and metabolism	PREDICTED: large neutral amino acids transporter small subunit 2-like isoform X1 [Apis dorsata]
ONT.5317.2	[O]	Posttranslational modification, protein turnover, chaperones	Molecular Function: transferase activity, transferring glycosyl groups (GO:0016757);;	K09667|1.19449e-112|ame:551425|K09667 protein O-GlcNAc transferase [EC:2.4.1.255] | (RefSeq) sxc; UDP-N-acetylglucosamine--peptide N-acetylglucosaminyltransferase 110 kDa subunit	Other types of O-glycan biosynthesis (ko00514)	[R]	General function prediction only	S	Function unknown	PREDICTED: UDP-N-acetylglucosamine--peptide N-acetylglucosaminyltransferase 110 kDa subunit-like isoform X2 [Apis dorsata]
rna9782	--	--	Cellular Component: integral component of membrane (GO:0016021);;	--	--	--	--	S	Function unknown	hypothetical protein APICC_05726 [Apis cerana cerana]
ONT.4832.1	[GR]	Carbohydrate transport and metabolism;; General function prediction only	Molecular Function: nucleic acid binding (GO:0003676);; Cellular Component: nucleus (GO:0005634);; Biological Process: metabolic process (GO:0008152);; Molecular Function: zinc ion binding (GO:0008270);; Molecular Function: hydrolase activity (GO:0016787);;	K17623|4.93364e-75|ame:725653|K17623 pseudouridine 5'-phosphatase [EC:3.1.3.96] | (RefSeq) GB18738; pseudouridine-5'-phosphatase-like	--	[R]	General function prediction only	S	Function unknown	PREDICTED: pseudouridine-5&apos;-monophosphatase-like isoformX2 [Apis mellifera]
rna12533	[Q]	Secondary metabolites biosynthesis, transport and catabolism	Cellular Component: integral component of membrane (GO:0016021);; Biological Process: oxidation-reduction process (GO:0055114);; Molecular Function: fatty-acyl-CoA reductase (alcohol-forming) activity (GO:0080019);;	K13356|0|ame:100576895|K13356 alcohol-forming fatty acyl-CoA reductase [EC:1.2.1.84] | (RefSeq) putative fatty acyl-CoA reductase CG5065	Peroxisome (ko04146)	[I]	Lipid transport and metabolism	S	Function unknown	PREDICTED: putative fatty acyl-CoA reductase CG5065 [Apis mellifera]
ONT.4405.12	--	--	Molecular Function: Rho GDP-dissociation inhibitor activity (GO:0005094);; Cellular Component: cytoplasm (GO:0005737);; Biological Process: regulation of catalytic activity (GO:0050790);;	K19759|2.74109e-45|ame:409741|K19759 dynein assembly factor 5, axonemal | (RefSeq) RhoGDI; dynein assembly factor 5, axonemal	--	[T]	Signal transduction mechanisms	O	Posttranslational modification, protein turnover, chaperones	PREDICTED: HEAT repeat-containing protein 2-like [Apis dorsata]
ONT.6540.5	--	--	Molecular Function: iron ion binding (GO:0005506);; Cellular Component: integral component of membrane (GO:0016021);; Molecular Function: oxidoreductase activity, acting on paired donors, with incorporation or reduction of molecular oxygen (GO:0016705);; Molecular Function: heme binding (GO:0020037);; Biological Process: oxidation-reduction process (GO:0055114);;	--	--	[S]	Function unknown	S	Function unknown	PREDICTED: membralin-like, partial [Apis dorsata]
ONT.3541.2	--	--	Molecular Function: nucleic acid binding (GO:0003676);;	--	--	--	--	S	Function unknown	PREDICTED: coiled-coil domain-containing protein 174-like [Apis mellifera]
ONT.2581.4	--	--	--	--	--	--	--	--	--	PREDICTED: uncharacterized protein LOC100869642 [Apis florea]
rna1989	--	--	--	--	--	--	--	--	--	PREDICTED: ctenidin-3-like [Apis cerana]
rna304	--	--	Cellular Component: integral component of membrane (GO:0016021);;	--	--	[S]	Function unknown	S	Function unknown	PREDICTED: UNC93-like protein isoform X2 [Apis mellifera]
rna11882	[R]	General function prediction only	Cellular Component: nucleus (GO:0005634);; Biological Process: regulation of transcription, DNA-templated (GO:0006355);;	K04497|0|ame:408894|K04497 groucho | (RefSeq) transducin-like enhancer protein 4	MAPK signaling pathway - fly (ko04013);; Wnt signaling pathway (ko04310);; Notch signaling pathway (ko04330)	[B]	Chromatin structure and dynamics	S	Function unknown	PREDICTED: protein groucho isoform X2 [Apis mellifera]
ONT.385.3	--	--	--	K06066|1.34967e-28|dmo:Dmoj_GI13490|K06066 CBF1 interacting corepressor | (RefSeq) GI13490 gene product from transcript GI13490-RA	Notch signaling pathway (ko04330)	[K]	Transcription	S	Function unknown	hypothetical protein SINV_09020 [Solenopsis invicta]
rna13411	[T]	Signal transduction mechanisms	--	K18038|0|ame:411227|K18038 tyrosine-protein phosphatase non-receptor type 9 [EC:3.1.3.48] | (RefSeq) tyrosine-protein phosphatase non-receptor type 9	--	--	--	T	Signal transduction mechanisms	PREDICTED: tyrosine-protein phosphatase non-receptor type 9 [Apis mellifera]
rna25199	--	--	--	--	--	--	--	--	--	PREDICTED: protein ccsmst1 isoform X1 [Apis mellifera]
rna24831	[E]	Amino acid transport and metabolism	Molecular Function: transporter activity (GO:0005215);; Biological Process: ion transport (GO:0006811);; Cellular Component: integral component of membrane (GO:0016021);; Biological Process: transmembrane transport (GO:0055085);;	K14429|0|hst:105185751|K14429 solute carrier family 12 (potassium/chloride transporters), member 9 | (RefSeq) solute carrier family 12 member 9	--	[E]	Amino acid transport and metabolism	E	Amino acid transport and metabolism	PREDICTED: solute carrier family 12 member 9 isoform X1 [Apis mellifera]
ONT.2291.2	--	--	Cellular Component: membrane (GO:0016020);; Molecular Function: hydrolase activity (GO:0016787);;	--	--	[I]	Lipid transport and metabolism	T	Signal transduction mechanisms	PREDICTED: phosphatidylinositide phosphatase SAC1 isoform 2 [Apis mellifera]
rna2770	[J]	Translation, ribosomal structure and biogenesis	Molecular Function: nucleotide binding (GO:0000166);; Molecular Function: RNA binding (GO:0003723);;	K13208|0|ame:410689|K13208 ELAV like protein 2/3/4 | (RefSeq) GB18785; ELAV-like protein 2	--	[A]	RNA processing and modification	S	Function unknown	PREDICTED: ELAV-like protein 2 isoform X18 [Apis mellifera]
ONT.4753.1	[J]	Translation, ribosomal structure and biogenesis	--	K01409|1.52061e-82|ame:411654|K01409 N6-L-threonylcarbamoyladenine synthase [EC:2.3.1.234] | (RefSeq) probable tRNA N6-adenosine threonylcarbamoyltransferase	--	[O]	Posttranslational modification, protein turnover, chaperones	O	Posttranslational modification, protein turnover, chaperones	PREDICTED: probable tRNA N6-adenosine threonylcarbamoyltransferase [Apis mellifera]
rna11490	--	--	--	--	--	[T]	Signal transduction mechanisms	S	Function unknown	PREDICTED: uncharacterized protein LOC100871326 isoform X2 [Apis florea]
rna25904	--	--	--	--	--	--	--	S	Function unknown	PREDICTED: uncharacterized protein LOC100578556 isoform X5 [Apis mellifera]
ONT.580.1	--	--	Molecular Function: neurotransmitter:sodium symporter activity (GO:0005328);; Biological Process: neurotransmitter transport (GO:0006836);; Cellular Component: integral component of membrane (GO:0016021);; Biological Process: transmembrane transport (GO:0055085);;	K05336|9.61887e-120|ame:412081|K05336 solute carrier family 6 (neurotransmitter transporter), invertebrate | (RefSeq) NT-12; uncharacterized LOC412081	--	[T]	Signal transduction mechanisms	P	Inorganic ion transport and metabolism	PREDICTED: uncharacterized protein LOC102673394 isoform X5 [Apis dorsata]
ONT.1639.1	[P]	Inorganic ion transport and metabolism	Molecular Function: superoxide dismutase activity (GO:0004784);; Molecular Function: superoxide dismutase copper chaperone activity (GO:0016532);; Biological Process: removal of superoxide radicals (GO:0019430);; Biological Process: metal ion transport (GO:0030001);; Biological Process: positive regulation of catalytic activity (GO:0043085);; Biological Process: oxidation-reduction process (GO:00…	K04569|2.68432e-139|ame:552629|K04569 copper chaperone for superoxide dismutase | (RefSeq) CCS; copper chaperone for superoxide dismutase	--	[P]	Inorganic ion transport and metabolism	P	Inorganic ion transport and metabolism	PREDICTED: copper chaperone for superoxide dismutase isoform X7 [Apis mellifera]
ONT.3026.7	--	--	--	--	--	--	--	--	--	PREDICTED: uncharacterized protein LOC100871662 [Apis florea]
rna12245	[R]	General function prediction only	Molecular Function: GTP binding (GO:0005525);; Cellular Component: intracellular (GO:0005622);; Biological Process: small GTPase mediated signal transduction (GO:0007264);;	K07889|2.09117e-148|aec:105153420|K07889 Ras-related protein Rab-5C | (RefSeq) ras-related protein Rab-5C	Endocytosis (ko04144);; Phagosome (ko04145)	[U]	Intracellular trafficking, secretion, and vesicular transport	S	Function unknown	PREDICTED: ras-related protein Rab-5C [Apis florea]
ONT.2126.3	--	--	--	K13887|3.47252e-15|ame:409316|K13887 coronin-2 | (RefSeq) GB20076; coronin-2B-like	--	[Z]	Cytoskeleton	S	Function unknown	hypothetical protein SINV_15074 [Solenopsis invicta]
rna2516	--	--	Molecular Function: G-protein coupled receptor activity (GO:0004930);; Biological Process: G-protein coupled receptor signaling pathway (GO:0007186);; Cellular Component: integral component of membrane (GO:0016021);;	--	--	[R]	General function prediction only	U	Intracellular trafficking, secretion, and vesicular transport	PREDICTED: prostaglandin E2 receptor EP3 subtype isoform X2 [Apis mellifera]
rna21572	--	--	Cellular Component: integral component of membrane (GO:0016021);;	--	--	--	--	S	Function unknown	Splicing factor 3B subunit [Apis cerana cerana]
ONT.5198.1	[O]	Posttranslational modification, protein turnover, chaperones	--	K09552|1.85388e-121|ame:410289|K09552 spastic paraplegia 7 [EC:3.4.24.-] | (RefSeq) paraplegin	--	[O]	Posttranslational modification, protein turnover, chaperones	O	Posttranslational modification, protein turnover, chaperones	PREDICTED: paraplegin-like [Apis mellifera]
rna24379	--	--	Cellular Component: nucleus (GO:0005634);; Biological Process: regulation of transcription, DNA-templated (GO:0006355);; Molecular Function: sequence-specific DNA binding (GO:0043565);;	K09320|8.05112e-147|ame:724845|K09320 homeobox even-skipped homolog protein | (RefSeq) eve, GB10623; segmentation protein even-skipped	--	[K]	Transcription	K	Transcription	PREDICTED: segmentation protein even-skipped isoform X1 [Apis mellifera]
ONT.4063.1	--	--	Cellular Component: intracellular (GO:0005622);;	K02892|4.42898e-30|ame:724708|K02892 large subunit ribosomal protein L23 | (RefSeq) 39S ribosomal protein L23, mitochondrial	Ribosome (ko03010)	[J]	Translation, ribosomal structure and biogenesis	J	Translation, ribosomal structure and biogenesis	PREDICTED: probable 39S ribosomal protein L23, mitochondrial-like isoform X1 [Apis mellifera]
rna11057	--	--	Cellular Component: mitochondrion (GO:0005739);; Biological Process: protein transport (GO:0015031);; Molecular Function: metal ion binding (GO:0046872);;	K17781|1.59792e-58|ame:725705|K17781 mitochondrial import inner membrane translocase subunit TIM13 | (RefSeq) GB17630; mitochondrial import inner membrane translocase subunit Tim13-like	--	[U]	Intracellular trafficking, secretion, and vesicular transport	O	Posttranslational modification, protein turnover, chaperones	PREDICTED: mitochondrial import inner membrane translocase subunit Tim13-like [Apis mellifera]
rna23853	--	--	Molecular Function: nucleic acid binding (GO:0003676);; Biological Process: regulation of transcription, DNA-templated (GO:0006355);; Biological Process: hemopoiesis (GO:0030097);; Molecular Function: metal ion binding (GO:0046872);; Biological Process: regulation of histone H3-K4 methylation (GO:0051569);;	K09223|0|ame:100577543|K09223 growth factor independent 1 | (RefSeq) fez family zinc finger protein 1-like	--	[R]	General function prediction only	S	Function unknown	PREDICTED: fez family zinc finger protein 1-like [Apis mellifera]
ONT.5824.4	--	--	Cellular Component: integral component of membrane (GO:0016021);;	K17257|0|ame:408324|K17257 integrin alpha FG-GAP repeat containing protein 1 | (RefSeq) GB18750; T-cell immunomodulatory protein	--	[S]	Function unknown	S	Function unknown	T-cell immunomodulatory protein precursor [Apis mellifera]
ONT.2586.9	--	--	--	K16550|2.53672e-32|ame:725833|K16550 protein fantom | (RefSeq) GB18181; synaptonemal complex protein ZEP1-like	--	--	--	--	--	PREDICTED: rho-associated protein kinase 2-like [Apis dorsata]
rna5468	[O]	Posttranslational modification, protein turnover, chaperones	--	K17286|0|ame:551688|K17286 erythrocyte band 7 integral membrane protein | (RefSeq) GB12041; band 7 protein AGAP004871-like	--	[C]	Energy production and conversion	O	Posttranslational modification, protein turnover, chaperones	PREDICTED: band 7 protein AGAP004871-like isoform X1 [Apis mellifera]
ONT.1192.3	--	--	--	--	--	--	--	S	Function unknown	PREDICTED: putative odorant receptor 13a [Apis mellifera]
rna979	--	--	Cellular Component: integral component of membrane (GO:0016021);;	--	--	[T]	Signal transduction mechanisms	S	Function unknown	PREDICTED: T-complex protein 11-like protein 1 isoform X1 [Apis cerana]
rna20213	--	--	--	--	--	[D]	Cell cycle control, cell division, chromosome partitioning	S	Function unknown	PREDICTED: tetratricopeptide repeat protein 39C-like isoform X1 [Apis florea]
ONT.5662.3	--	--	Molecular Function: prenyltransferase activity (GO:0004659);; Cellular Component: integral component of membrane (GO:0016021);;	--	--	[S]	Function unknown	H	Coenzyme transport and metabolism	PREDICTED: ubiA prenyltransferase domain-containing protein 1 homolog [Apis dorsata]
rna24182	--	--	Molecular Function: lipid transporter activity (GO:0005319);; Biological Process: lipid transport (GO:0006869);;	K14463|0|ame:551250|K14463 microsomal triglyceride transfer protein large subunit | (RefSeq) Mtp; microsomal triglyceride transfer protein large subunit	--	[IU]	Lipid transport and metabolism;; Intracellular trafficking, secretion, and vesicular transport	U	Intracellular trafficking, secretion, and vesicular transport	PREDICTED: microsomal triglyceride transfer protein large subunit [Apis mellifera]
ONT.3333.8	--	--	Molecular Function: kinase activity (GO:0016301);; Biological Process: phosphorylation (GO:0016310);;	--	--	[D]	Cell cycle control, cell division, chromosome partitioning	S	Function unknown	PREDICTED: MOB kinase activator-like 2-like [Apis florea]
ONT.1709.8	--	--	Molecular Function: kinase activity (GO:0016301);;	K07376|2.35803e-59|ame:551714|K07376 cGMP-dependent protein kinase 1 [EC:2.7.11.12] | (RefSeq) GB12535; uncharacterized LOC551714	--	[T]	Signal transduction mechanisms	T	Signal transduction mechanisms	PREDICTED: cGMP-dependent protein kinase, isozyme 1-like [Apis mellifera]
ONT.1631.1	--	--	Biological Process: mitochondrial fusion (GO:0008053);;	--	--	[S]	Function unknown	S	Function unknown	PREDICTED: protein FAM73B-like [Apis mellifera]
rna19571	[K]	Transcription	--	K10348|0|ame:725461|K10348 LRR-repeat protein 1 | (RefSeq) leucine-rich repeat protein 1	--	[R]	General function prediction only	S	Function unknown	PREDICTED: leucine-rich repeat protein 1, partial [Apis mellifera]
ONT.2416.4	[M]	Cell wall/membrane/envelope biogenesis	--	K01784|2.21194e-70|ame:411633|K01784 UDP-glucose 4-epimerase [EC:5.1.3.2] | (RefSeq) GB15762; UDP-glucose 4-epimerase	Galactose metabolism (ko00052);; Amino sugar and nucleotide sugar metabolism (ko00520)	[M]	Cell wall/membrane/envelope biogenesis	M	Cell wall/membrane/envelope biogenesis	PREDICTED: probable UDP-glucose 4-epimerase-like isoform X7 [Apis mellifera]
rna9110	--	--	--	K17702|0|ame:408780|K17702 signal-induced proliferation-associated 1 like protein 2 | (RefSeq) GB18175; signal-induced proliferation-associated 1-like protein 2	--	[T]	Signal transduction mechanisms	S	Function unknown	PREDICTED: signal-induced proliferation-associated 1-like protein 2 isoform X1 [Apis mellifera]
ONT.6821.1	--	--	Molecular Function: DNA binding (GO:0003677);; Molecular Function: transcription factor activity, sequence-specific DNA binding (GO:0003700);; Cellular Component: nucleus (GO:0005634);; Cellular Component: transcription factor complex (GO:0005667);; Cellular Component: cytoplasm (GO:0005737);; Biological Process: regulation of transcription, DNA-templated (GO:0006355);; Biological Process: transf…	K09114|1.30164e-21|ame:724047|K09114 MAX dimerization protein | (RefSeq) Mad; MAX dimerization protein	--	--	--	S	Function unknown	PREDICTED: max dimerization protein 1-like isoform X1 [Apis dorsata]
ONT.7022.2	--	--	Biological Process: ATP hydrolysis coupled proton transport (GO:0015991);; Cellular Component: integral component of membrane (GO:0016021);; Cellular Component: proton-transporting V-type ATPase, V1 domain (GO:0033180);; Molecular Function: proton-transporting ATP synthase activity, rotational mechanism (GO:0046933);; Molecular Function: proton-transporting ATPase activity, rotational mechanism (…	K03662|2.83698e-50|ame:725661|K03662 V-type H+-transporting ATPase S1 subunit | (RefSeq) GB16678; uncharacterized LOC725661	Oxidative phosphorylation (ko00190);; Lysosome (ko04142);; Phagosome (ko04145)	[C]	Energy production and conversion	U	Intracellular trafficking, secretion, and vesicular transport	PREDICTED: uncharacterized protein LOC100865627 [Apis florea]
ONT.6801.8	[J]	Translation, ribosomal structure and biogenesis	Molecular Function: nucleotide binding (GO:0000166);; Molecular Function: nucleic acid binding (GO:0003676);; Molecular Function: zinc ion binding (GO:0008270);;	K13187|1.51859e-67|bmor:692732|K13187 RNA-binding protein 4 | (RefSeq) Lark; RNA-binding protein lark	--	[AR]	RNA processing and modification;; General function prediction only	S	Function unknown	PREDICTED: RNA-binding protein lark isoform X2 [Microplitis demolitor]
rna14187	--	--	Molecular Function: nucleic acid binding (GO:0003676);; Molecular Function: diacylglycerol O-acyltransferase activity (GO:0004144);; Cellular Component: integral component of membrane (GO:0016021);; Molecular Function: metal ion binding (GO:0046872);;	--	--	--	--	BK	Chromatin structure and dynamics;; Transcription	PREDICTED: zinc finger and BTB domain-containing protein 44-like isoform X1 [Apis dorsata]
rna24164	--	--	Molecular Function: nucleic acid binding (GO:0003676);; Molecular Function: metal ion binding (GO:0046872);;	K09215|1.70089e-171|ame:725053|K09215 odd-skipped | (RefSeq) protein odd-skipped	--	[R]	General function prediction only	S	Function unknown	PREDICTED: protein odd-skipped [Apis mellifera]
rna23135	[I]	Lipid transport and metabolism	Molecular Function: hydrolase activity (GO:0016787);;	--	--	[R]	General function prediction only	I	Lipid transport and metabolism	PREDICTED: venom carboxylesterase-6 [Apis mellifera]
rna13184	[T]	Signal transduction mechanisms	Molecular Function: protein kinase activity (GO:0004672);; Molecular Function: ATP binding (GO:0005524);; Biological Process: protein phosphorylation (GO:0006468);; Molecular Function: zinc ion binding (GO:0008270);;	K05743|0|ame:413152|K05743 LIM domain kinase 1 [EC:2.7.11.1] | (RefSeq) LIMK1; LIM domain kinase 1	--	--	--	T	Signal transduction mechanisms	PREDICTED: LIM domain kinase 1 isoform X2 [Apis mellifera]
rna25265	[T]	Signal transduction mechanisms	Molecular Function: voltage-gated chloride channel activity (GO:0005247);; Biological Process: chloride transport (GO:0006821);; Cellular Component: integral component of membrane (GO:0016021);; Biological Process: regulation of anion transmembrane transport (GO:1903959);;	K05011|0|ame:408467|K05011 chloride channel 2 | (RefSeq) GB10325; chloride channel protein 2	--	[P]	Inorganic ion transport and metabolism	P	Inorganic ion transport and metabolism	PREDICTED: chloride channel protein 2 isoform X5 [Apis mellifera]
ONT.195.3	[E]	Amino acid transport and metabolism	Biological Process: proteolysis (GO:0006508);; Molecular Function: metalloexopeptidase activity (GO:0008235);; Molecular Function: dipeptidyl-peptidase activity (GO:0008239);; Molecular Function: dipeptidase activity (GO:0016805);; Cellular Component: anchored component of membrane (GO:0031225);; Molecular Function: metal ion binding (GO:0046872);;	K01273|5.47894e-155|ame:552636|K01273 membrane dipeptidase [EC:3.4.13.19] | (RefSeq) dipeptidase 1	--	[O]	Posttranslational modification, protein turnover, chaperones	E	Amino acid transport and metabolism	PREDICTED: dipeptidase 1 isoform X1 [Apis mellifera]
ONT.4914.1	--	--	Biological Process: protein polyubiquitination (GO:0000209);; Molecular Function: ubiquitin protein ligase activity (GO:0061630);;	K15708|1.462e-08|nvi:100217359|K15708 E3 ubiquitin-protein ligase RNF180 [EC:2.3.2.27] | (RefSeq) uncharacterized LOC100217359	--	--	--	S	Function unknown	PREDICTED: E3 ubiquitin-protein ligase RNF180-like [Acromyrmex echinatior]
ONT.2466.1	[J]	Translation, ribosomal structure and biogenesis	Molecular Function: nucleotide binding (GO:0000166);; Biological Process: tRNA processing (GO:0008033);;	K03650|4.47143e-55|ame:725337|K03650 tRNA modification GTPase [EC:3.6.-.-] | (RefSeq) GB18840; tRNA modification GTPase GTPBP3, mitochondrial-like	--	[J]	Translation, ribosomal structure and biogenesis	S	Function unknown	PREDICTED: tRNA modification GTPase GTPBP3, mitochondrial-like isoform X3 [Apis mellifera]
ONT.6386.1	--	--	Biological Process: lipid metabolic process (GO:0006629);; Molecular Function: phosphoric diester hydrolase activity (GO:0008081);;	--	--	[T]	Signal transduction mechanisms	O	Posttranslational modification, protein turnover, chaperones	PREDICTED: PI-PLC X domain-containing protein 3-like [Apis florea]
rna16399	--	--	--	K10352|0|ame:409843|K10352 myosin heavy chain | (RefSeq) Mhc1; myosin heavy chain, muscle	--	[Z]	Cytoskeleton	Z	Cytoskeleton	PREDICTED: myosin heavy chain, muscle isoform X22 [Apis mellifera]
rna25669	[P]	Inorganic ion transport and metabolism	Cellular Component: integral component of membrane (GO:0016021);; Biological Process: metal ion transport (GO:0030001);; Molecular Function: metal ion transmembrane transporter activity (GO:0046873);; Biological Process: transmembrane transport (GO:0055085);;	K14717|0|cfo:105258294|K14717 solute carrier family 39 (zinc transporter), member 11 | (RefSeq) zinc transporter ZIP11	--	[P]	Inorganic ion transport and metabolism	P	Inorganic ion transport and metabolism	PREDICTED: zinc transporter ZIP11 isoform X1 [Apis mellifera]
rna20977	--	--	Cellular Component: extracellular region (GO:0005576);; Biological Process: carbohydrate metabolic process (GO:0005975);; Biological Process: chitin metabolic process (GO:0006030);; Molecular Function: chitin binding (GO:0008061);; Molecular Function: hydrolase activity, acting on carbon-nitrogen (but not peptide) bonds (GO:0016810);;	--	--	--	--	S	Function unknown	PREDICTED: uncharacterized protein LOC551323 isoform X2 [Apis mellifera]
rna4297	--	--	--	--	--	--	--	S	Function unknown	PREDICTED: mucin-5AC-like isoform X11 [Apis mellifera]
ONT.3175.6	--	--	Molecular Function: transferase activity (GO:0016740);;	K02999|1.51322e-43|ame:725216|K02999 DNA-directed RNA polymerase I subunit RPA1 [EC:2.7.7.6] | (RefSeq) RpI1; DNA-directed RNA polymerase I subunit RPA1	Purine metabolism (ko00230);; Pyrimidine metabolism (ko00240);; RNA polymerase (ko03020)	[K]	Transcription	K	Transcription	PREDICTED: DNA-directed RNA polymerase I subunit RPA1 [Apis mellifera]
ONT.2656.7	[G]	Carbohydrate transport and metabolism	Cellular Component: membrane (GO:0016020);; Molecular Function: lyase activity (GO:0016829);;	--	--	[R]	General function prediction only	G	Carbohydrate transport and metabolism	PREDICTED: LOW QUALITY PROTEIN: adipocyte plasma membrane-associated protein [Apis mellifera]
rna9213	--	--	--	--	--	--	--	--	--	PREDICTED: melittin, partial [Apis cerana]
ONT.4446.3	--	--	Cellular Component: integral component of membrane (GO:0016021);;	--	--	--	--	S	Function unknown	PREDICTED: uncharacterized protein LOC724177 isoform X7 [Apis mellifera]
rna15432	--	--	--	--	--	[Z]	Cytoskeleton	S	Function unknown	PREDICTED: glucose-induced degradation protein 8 homolog isoform X1 [Apis mellifera]
ONT.6989.7	[Q]	Secondary metabolites biosynthesis, transport and catabolism	Molecular Function: RNA binding (GO:0003723);; Molecular Function: tRNA (guanine-N2-)-methyltransferase activity (GO:0004809);; Molecular Function: oxidoreductase activity (GO:0016491);; Biological Process: tRNA methylation (GO:0030488);; Biological Process: oxidation-reduction process (GO:0055114);;	K00555|0|ame:412163|K00555 tRNA (guanine26-N2/guanine27-N2)-dimethyltransferase [EC:2.1.1.215 2.1.1.216] | (RefSeq) GB16684; aldose reductase-like	--	[R]	General function prediction only	S	Function unknown	PREDICTED: probable tRNA (guanine(26)-N(2))-dimethyltransferase-like [Apis mellifera]
ONT.1841.2	--	--	Cellular Component: integral component of membrane (GO:0016021);;	--	--	[U]	Intracellular trafficking, secretion, and vesicular transport	U	Intracellular trafficking, secretion, and vesicular transport	PREDICTED: protein RER1-like isoform X4 [Apis mellifera]
ONT.6260.2	--	--	--	--	--	--	--	--	--	PREDICTED: uncharacterized protein LOC100868312 [Apis florea]
rna15145	--	--	Molecular Function: calcium channel activity (GO:0005262);; Cellular Component: integral component of membrane (GO:0016021);; Biological Process: calcium ion transmembrane transport (GO:0070588);;	K13803|0|ame:409631|K13803 transient-receptor-potential-like protein | (RefSeq) TRPL; transient-receptor-potential-like protein	Phototransduction - fly (ko04745)	[PT]	Inorganic ion transport and metabolism;; Signal transduction mechanisms	U	Intracellular trafficking, secretion, and vesicular transport	PREDICTED: transient-receptor-potential-like protein [Apis cerana]
ONT.479.1	--	--	--	--	--	[R]	General function prediction only	S	Function unknown	PREDICTED: transmembrane protein 47-like isoform 2 [Apis florea]
rna7102	--	--	--	--	--	[KTDL]	Transcription;; Signal transduction mechanisms;; Cell cycle control, cell division, chromosome partitioning;; Replication, recombination and repair	S	Function unknown	PREDICTED: GRIP and coiled-coil domain-containing protein PFC0235w isoform X2 [Apis mellifera]
rna9574	[T]	Signal transduction mechanisms	Molecular Function: nucleic acid binding (GO:0003676);;	--	--	[R]	General function prediction only	S	Function unknown	PREDICTED: angiogenic factor with G patch and FHA domains 1 [Apis mellifera]
ONT.634.7	--	--	--	--	--	--	--	S	Function unknown	PREDICTED: uncharacterized protein LOC409690 isoform X1 [Apis mellifera]
rna24781	[D]	Cell cycle control, cell division, chromosome partitioning	--	K12460|0|ame:409177|K12460 ankyrin repeat-rich membrane spanning protein | (RefSeq) kinase D-interacting substrate of 220 kDa	--	[R]	General function prediction only	S	Function unknown	PREDICTED: LOW QUALITY PROTEIN: kinase D-interacting substrate of 220 kDa [Apis mellifera]
ONT.6689.22	[F]	Nucleotide transport and metabolism	Biological Process: phosphate-containing compound metabolic process (GO:0006796);;	K00858|1.67971e-105|ame:408470|K00858 NAD+ kinase [EC:2.7.1.23] | (RefSeq) GB16468; NAD kinase-like	Nicotinate and nicotinamide metabolism (ko00760)	[G]	Carbohydrate transport and metabolism	G	Carbohydrate transport and metabolism	PREDICTED: NAD kinase-like isoform X2 [Apis mellifera]
rna7226	--	--	Cellular Component: integral component of membrane (GO:0016021);; Biological Process: regulation of apoptotic process (GO:0042981);;	K02561|0|ame:411613|K02561 Bcl-2-related ovarian killer protein | (RefSeq) GB18455; buffy	Apoptosis - fly (ko04214);; Apoptosis - multiple species (ko04215)	[T]	Signal transduction mechanisms	U	Intracellular trafficking, secretion, and vesicular transport	PREDICTED: bcl-2-related ovarian killer protein homolog A isoform X2 [Apis mellifera]
ONT.5113.3	--	--	--	--	--	--	--	S	Function unknown	PREDICTED: uncharacterized protein LOC726268 isoform 2 [Apis mellifera]
rna13571	--	--	--	K19573|0|ame:726664|K19573 alpha-tubulin N-acetyltransferase 1 [EC:2.3.1.108] | (RefSeq) alpha-tubulin N-acetyltransferase	--	[S]	Function unknown	O	Posttranslational modification, protein turnover, chaperones	PREDICTED: alpha-tubulin N-acetyltransferase isoform X1 [Apis mellifera]
ONT.5820.5	--	--	--	K10427|9.76015e-28|ame:408323|K10427 dynactin 5 | (RefSeq) Dctn5, dyn-p25; dynactin subunit 5	--	[Z]	Cytoskeleton	S	Function unknown	PREDICTED: dynactin subunit 5-like [Megachile rotundata]
ONT.1734.1	[R]	General function prediction only	--	--	--	--	--	S	Function unknown	PREDICTED: uncharacterized protein LOC409872 isoform X2 [Apis mellifera]
ONT.5160.43	--	--	Cellular Component: integral component of membrane (GO:0016021);; Biological Process: transmembrane transport (GO:0055085);;	--	--	--	--	G	Carbohydrate transport and metabolism	PREDICTED: monocarboxylate transporter 3-like [Apis florea]
rna22638	--	--	Molecular Function: zinc ion binding (GO:0008270);;	--	--	[K]	Transcription	S	Function unknown	PREDICTED: uncharacterized protein LOC100576266 isoform X1 [Apis mellifera]
rna14023	--		Biological Process: activation of MAPKK activity (GO:0000186);; Molecular Function: MAP kinase kinase kinase activity (GO:0004709);; Molecular Function: ATP binding (GO:0005524);; Cellular Component: intracellular (GO:0005622);; Biological Process: JNK cascade (GO:0007254);; Molecular Function: protein homodimerization activity (GO:0042803);; Biological Process: protein autophosphorylation (GO:00…	K04422|0|hst:105188954|K04422 mitogen-activated protein kinase kinase kinase 13 [EC:2.7.11.25] | (RefSeq) mitogen-activated protein kinase kinase kinase 13	--	[T]	Signal transduction mechanisms	T	Signal transduction mechanisms	PREDICTED: mitogen-activated protein kinase kinase kinase 12 isoform X1 [Apis mellifera]
ONT.7344.8	--	--	--	--	--	--	--	--	--	--
rna25507	--	--	Cellular Component: mitochondrial intermembrane space (GO:0005758);; Biological Process: copper ion transport (GO:0006825);; Molecular Function: copper chaperone activity (GO:0016531);;	K02260|1.19484e-36|ame:727026|K02260 cytochrome c oxidase assembly protein subunit 17 | (RefSeq) cytochrome c oxidase copper chaperone	Oxidative phosphorylation (ko00190)	[O]	Posttranslational modification, protein turnover, chaperones	O	Posttranslational modification, protein turnover, chaperones	PREDICTED: cytochrome c oxidase copper chaperone [Apis mellifera]
ONT.4008.5	--	--	--	--	--	[S]	Function unknown	S	Function unknown	PREDICTED: coiled-coil domain-containing protein 94-like [Saccoglossus kowalevskii]
ONT.4112.1	--	--	--	--	--	--	--	--	--	PREDICTED: uncharacterized protein LOC100872296 [Apis florea]
rna3059	[T]	Signal transduction mechanisms	--	K13108|0|ame:410672|K13108 smad nuclear-interacting protein 1 | (RefSeq) smad nuclear interacting protein 1	--	[T]	Signal transduction mechanisms	T	Signal transduction mechanisms	PREDICTED: smad nuclear interacting protein 1 [Apis mellifera]
rna21105	--	--	Molecular Function: translation initiation factor activity (GO:0003743);; Cellular Component: nucleus (GO:0005634);; Biological Process: DNA-templated transcription, initiation (GO:0006352);; Biological Process: translational initiation (GO:0006413);; Molecular Function: protein heterodimerization activity (GO:0046982);;	--	--	--	--	S	Function unknown	PREDICTED: uncharacterized protein LOC100576176 [Apis mellifera]
rna11575	--	--	--	--	--	[TZ]	Signal transduction mechanisms;; Cytoskeleton	S	Function unknown	PREDICTED: FH1/FH2 domain-containing protein 3 isoform X4 [Apis mellifera]
rna7932	[K]	Transcription	--	K16175|0|ame:413669|K16175 protein scribble | (RefSeq) protein lap4	Hippo signaling pathway - fly (ko04391)	[R]	General function prediction only	S	Function unknown	PREDICTED: protein lap4 [Apis mellifera]
ONT.4654.3	[MR]	Cell wall/membrane/envelope biogenesis;; General function prediction only	--	K18334|4.14422e-77|ame:411307|K18334 L-fuconate dehydratase [EC:4.2.1.68] | (RefSeq) GB10793; mitochondrial enolase superfamily member 1-like	Fructose and mannose metabolism (ko00051)	--	--	M	Cell wall/membrane/envelope biogenesis	PREDICTED: mitochondrial enolase superfamily member 1-like [Apis mellifera]
ONT.1633.3	--	--	--	--	--	--	--	S	Function unknown	PREDICTED: uncharacterized protein LOC551539 [Apis mellifera]
ONT.5926.3	--	--	Biological Process: GPI anchor biosynthetic process (GO:0006506);; Cellular Component: integral component of membrane (GO:0016021);;	K05293|6.08243e-98|ame:724943|K05293 phosphatidylinositol glycan, class U | (RefSeq) phosphatidylinositol glycan anchor biosynthesis class U protein	Glycosylphosphatidylinositol(GPI)-anchor biosynthesis (ko00563)	[R]	General function prediction only	S	Function unknown	PREDICTED: phosphatidylinositol glycan anchor biosynthesis class U protein-like, partial [Apis mellifera]
ONT.7222.6	[O]	Posttranslational modification, protein turnover, chaperones	Cellular Component: integral component of membrane (GO:0016021);;	K09525|4.03074e-56|ame:724965|K09525 DnaJ homolog subfamily C member 5 | (RefSeq) Csp; dnaJ homolog subfamily C member 5	Protein processing in endoplasmic reticulum (ko04141)	[O]	Posttranslational modification, protein turnover, chaperones	O	Posttranslational modification, protein turnover, chaperones	PREDICTED: cysteine string protein-like isoform X2 [Apis dorsata]
ONT.6567.4	--	--	--	--	--	--	--	S	Function unknown	PREDICTED: zinc finger FYVE domain-containing protein 19-like [Apis mellifera]
rna20081	[Q]	Secondary metabolites biosynthesis, transport and catabolism	Molecular Function: catalytic activity (GO:0003824);; Biological Process: metabolic process (GO:0008152);;	--	--	[R]	General function prediction only	IQ	Lipid transport and metabolism;; Secondary metabolites biosynthesis, transport and catabolism	PREDICTED: disco-interacting protein 2 homolog A isoform X10 [Apis mellifera]
rna9669	[J]	Translation, ribosomal structure and biogenesis	Molecular Function: formate-tetrahydrofolate ligase activity (GO:0004329);; Molecular Function: methylenetetrahydrofolate dehydrogenase (NADP+) activity (GO:0004488);; Molecular Function: ATP binding (GO:0005524);; Biological Process: folic acid-containing compound biosynthetic process (GO:0009396);; Molecular Function: transferase activity (GO:0016740);; Biological Process: oxidation-reduction p…	--	--	[R]	General function prediction only	M	Cell wall/membrane/envelope biogenesis	PREDICTED: probable methyltransferase-like protein 15 homolog isoform X2 [Apis mellifera]
rna19157	--	--	Molecular Function: transcription factor activity, sequence-specific DNA binding (GO:0003700);; Biological Process: regulation of transcription, DNA-templated (GO:0006355);; Molecular Function: zinc ion binding (GO:0008270);; Molecular Function: sequence-specific DNA binding (GO:0043565);;	--	--	[K]	Transcription	K	Transcription	PREDICTED: box A-binding factor-like isoform X1 [Apis mellifera]
rna12852	[R]	General function prediction only	Molecular Function: GTP binding (GO:0005525);; Cellular Component: intracellular (GO:0005622);; Biological Process: small GTPase mediated signal transduction (GO:0007264);;	K04392|3.30875e-127|ame:552419|K04392 Ras-related C3 botulinum toxin substrate 1 | (RefSeq) ras-like GTP-binding protein RhoL	MAPK signaling pathway - fly (ko04013);; Phagosome (ko04145);; Wnt signaling pathway (ko04310);; AGE-RAGE signaling pathway in diabetic complications (ko04933)	[R]	General function prediction only	S	Function unknown	PREDICTED: ras-like GTP-binding protein RhoL isoform X1 [Apis mellifera]
rna18541	[K]	Transcription	Biological Process: mRNA splicing, via spliceosome (GO:0000398);; Molecular Function: RNA binding (GO:0003723);; Cellular Component: spliceosomal complex (GO:0005681);; Cellular Component: small nucleolar ribonucleoprotein complex (GO:0005732);; Cellular Component: viral nucleocapsid (GO:0019013);;	K11098|2.49828e-51|soc:105196810|K11098 small nuclear ribonucleoprotein F | (RefSeq) small nuclear ribonucleoprotein F	Spliceosome (ko03040)	[A]	RNA processing and modification	K	Transcription	PREDICTED: small nuclear ribonucleoprotein F [Solenopsis invicta]
rna6183	--	--	Molecular Function: protein tyrosine phosphatase activity (GO:0004725);; Biological Process: peptidyl-tyrosine dephosphorylation (GO:0035335);;	K18081|0|ame:411563|K18081 myotubularin-related protein 1/2 [EC:3.1.3.64 3.1.3.95] | (RefSeq) MTMR2; myotubularin-related protein 2	Inositol phosphate metabolism (ko00562);; Phosphatidylinositol signaling system (ko04070)	[IU]	Lipid transport and metabolism;; Intracellular trafficking, secretion, and vesicular transport	S	Function unknown	PREDICTED: myotubularin-related protein 2 isoform X1 [Bombus impatiens]
rna10360	[R]	General function prediction only	Molecular Function: hydrolase activity (GO:0016787);;	K06999|7.76668e-155|ame:725796|K06999 phospholipase/carboxylesterase | (RefSeq) lysophospholipase-like protein 1	--	[I]	Lipid transport and metabolism	S	Function unknown	PREDICTED: lysophospholipase-like protein 1 [Apis mellifera]
ONT.1888.4	--	--	--	--	--	--	--	--	--	PREDICTED: uncharacterized protein LOC102678711 isoform X1 [Apis dorsata]
ONT.5696.7	--	--	Molecular Function: tumor necrosis factor receptor binding (GO:0005164);; Biological Process: immune response (GO:0006955);; Cellular Component: integral component of membrane (GO:0016021);;	--	--	--	--	S	Function unknown	PREDICTED: uncharacterized protein LOC100578745 isoform X1 [Apis mellifera]
rna24109	--	--	Biological Process: signal transduction (GO:0007165);;	--	--	[R]	General function prediction only	S	Function unknown	PREDICTED: arrestin domain-containing protein 2 isoform X1 [Apis mellifera]
ONT.1876.2	--	--	--	--	--	--	--	--	--	PREDICTED: hypothetical protein LOC100741559 [Bombus impatiens]
rna2912	--	--	Biological Process: DNA repair (GO:0006281);; Biological Process: chromatin remodeling (GO:0006338);; Molecular Function: methyltransferase activity (GO:0008168);; Biological Process: methylation (GO:0032259);; Cellular Component: NuA4 histone acetyltransferase complex (GO:0035267);; Biological Process: histone H4 acetylation (GO:0043967);; Biological Process: histone H2A acetylation (GO:0043968)…	K11324|0|ame:408575|K11324 DNA methyltransferase 1-associated protein 1 | (RefSeq) DMAP1; DNA methyltransferase 1-associated protein 1	--	[BK]	Chromatin structure and dynamics;; Transcription	K	Transcription	PREDICTED: DNA methyltransferase 1-associated protein 1 [Apis mellifera]
rna13985	--	--	--	--	--	[R]	General function prediction only	S	Function unknown	PREDICTED: protein furry [Apis mellifera]
ONT.4958.3	--	--	Molecular Function: nucleic acid binding (GO:0003676);; Cellular Component: nucleus (GO:0005634);; Biological Process: regulation of exit from mitosis (GO:0007096);; Molecular Function: zinc ion binding (GO:0008270);;	K14404|2.22323e-14|ame:412627|K14404 cleavage and polyadenylation specificity factor subunit 4 | (RefSeq) Clp; cleavage and polyadenylation specificity factor subunit 4	mRNA surveillance pathway (ko03015)	[A]	RNA processing and modification	S	Function unknown	PREDICTED: cleavage and polyadenylation specificity factor subunit 4-like [Apis florea]
ONT.2850.9	--	--	Cellular Component: cytoskeleton (GO:0005856);; Biological Process: cell-matrix adhesion (GO:0007160);; Molecular Function: zinc ion binding (GO:0008270);;	K05760|3.05201e-132|ame:551919|K05760 paxillin | (RefSeq) leupaxin	--	[TZ]	Signal transduction mechanisms;; Cytoskeleton	S	Function unknown	PREDICTED: paxillin-like isoform 2 [Apis florea]
rna16466	--	--	--	K19948|0|ame:412959|K19948 MICAL-like protein 1 | (RefSeq) MICAL-like; uncharacterized LOC412959	--	--	--	Z	Cytoskeleton	PREDICTED: LOW QUALITY PROTEIN: uncharacterized protein LOC412959 [Apis mellifera]
ONT.5958.9	--	--	Cellular Component: extracellular region (GO:0005576);; Molecular Function: metalloendopeptidase inhibitor activity (GO:0008191);; Biological Process: negative regulation of endopeptidase activity (GO:0010951);;	K16866|1.48194e-150|ame:100576956|K16866 metalloproteinase inhibitor 3 | (RefSeq) metalloproteinase inhibitor 3	--	[R]	General function prediction only	O	Posttranslational modification, protein turnover, chaperones	PREDICTED: metalloproteinase inhibitor 3-like isoform X1 [Apis mellifera]
ONT.3521.3	[T]	Signal transduction mechanisms	Molecular Function: calcium ion binding (GO:0005509);;	--	--	--	--	S	Function unknown	PREDICTED: uncharacterized protein LOC102675808 [Apis dorsata]
ONT.6787.7	--	--	--	--	--	--	--	--	--	PREDICTED: uncharacterized protein LOC727280 [Apis mellifera]
rna24477	--	--	--	K11138|0|ame:100577739|K11138 telomere-associated protein RIF1 | (RefSeq) telomere-associated protein RIF1-like	--	--	--	S	Function unknown	PREDICTED: LOW QUALITY PROTEIN: telomere-associated protein RIF1-like [Apis mellifera]
rna9083	--	--	Cellular Component: intracellular (GO:0005622);; Molecular Function: zinc ion binding (GO:0008270);; Molecular Function: ligase activity (GO:0016874);;	K10649|0|ame:410998|K10649 tripartite motif-containing protein 9/67 | (RefSeq) Trim9; E3 ubiquitin-protein ligase TRIM9	--	[S]	Function unknown	S	Function unknown	PREDICTED: E3 ubiquitin-protein ligase TRIM9 isoform X1 [Apis mellifera]
ONT.5973.1	--	--	Cellular Component: integral component of plasma membrane (GO:0005887);; Biological Process: cell surface receptor signaling pathway (GO:0007166);;	K06497|2.41965e-63|ame:406108|K06497 CD63 antigen | (RefSeq) Tspan6, GB14865; tetraspanin 6	Lysosome (ko04142)	[R]	General function prediction only	S	Function unknown	tetraspanin 6 [Apis mellifera]
rna27415	--	--	--	K20280|3.80099e-121|soc:105206181|K20280 trafficking protein particle complex subunit 5 | (RefSeq) trafficking protein particle complex subunit 5	--	[U]	Intracellular trafficking, secretion, and vesicular transport	U	Intracellular trafficking, secretion, and vesicular transport	PREDICTED: trafficking protein particle complex subunit 5 isoform X1 [Apis mellifera]
rna2342	--	--	--	--	--	--	--	S	Function unknown	PREDICTED: uncharacterized protein LOC100576231 [Apis mellifera]
ONT.1239.20	--	--	Molecular Function: DNA binding (GO:0003677);;	--	--	--	--	S	Function unknown	PREDICTED: uncharacterized protein LOC100578801 [Apis mellifera]
ONT.5905.2	--	--	Biological Process: ion transport (GO:0006811);; Molecular Function: transmembrane transporter activity (GO:0022857);; Biological Process: transmembrane transport (GO:0055085);;	--	--	[Q]	Secondary metabolites biosynthesis, transport and catabolism	V	Defense mechanisms	PREDICTED: LOW QUALITY PROTEIN: sodium leak channel non-selective protein-like [Apis dorsata]
rna13312	--	--	Molecular Function: nucleic acid binding (GO:0003676);; Molecular Function: metal ion binding (GO:0046872);;	--	--	[R]	General function prediction only	S	Function unknown	PREDICTED: zinc finger protein 470-like [Apis mellifera]
rna1085	[IR]	Lipid transport and metabolism;; General function prediction only	Molecular Function: oxidoreductase activity, acting on CH-OH group of donors (GO:0016614);; Molecular Function: flavin adenine dinucleotide binding (GO:0050660);; Biological Process: oxidation-reduction process (GO:0055114);;	K21270|0|ame:410748|K21270 (R)-mandelonitrile oxidase [EC:1.1.3.49] | (RefSeq) GMCOX1; glucose dehydrogenase [FAD, quinone]	--	[R]	General function prediction only	E	Amino acid transport and metabolism	PREDICTED: glucose dehydrogenase [FAD, quinone] isoform X1 [Apis mellifera]
ONT.4034.5	--	--	Molecular Function: transcription factor activity, sequence-specific DNA binding (GO:0003700);; Biological Process: regulation of transcription, DNA-templated (GO:0006355);; Molecular Function: sequence-specific DNA binding (GO:0043565);;	--	--	--	--	S	Function unknown	PREDICTED: uncharacterized protein LOC100868076 [Apis florea]
ONT.5754.8	--	--	--	--	--	--	--	S	Function unknown	PREDICTED: tubulin-specific chaperone cofactor E-like protein [Camponotus floridanus]
rna23803	--	--	Molecular Function: transcription factor activity, sequence-specific DNA binding (GO:0003700);; Cellular Component: nucleus (GO:0005634);; Biological Process: regulation of transcription, DNA-templated (GO:0006355);; Molecular Function: sequence-specific DNA binding (GO:0043565);;	K09409|0|cfo:105256333|K09409 forkhead box protein P | (RefSeq) forkhead box protein P1	--	[K]	Transcription	K	Transcription	PREDICTED: foxP protein isoform X9 [Apis mellifera]
ONT.1977.7	--	--	--	--	--	--	--	--	--	PREDICTED: cerebellar degeneration-related protein 2-like isoform X3 [Apis dorsata]
rna28161	[O]	Posttranslational modification, protein turnover, chaperones	Molecular Function: catalytic activity (GO:0003824);; Molecular Function: metal ion binding (GO:0046872);;	--	--	[O]	Posttranslational modification, protein turnover, chaperones	O	Posttranslational modification, protein turnover, chaperones	PREDICTED: uncharacterized protein C05D11.1-like isoform X1 [Apis mellifera]
rna10525	[S]	Function unknown	Cellular Component: integral component of membrane (GO:0016021);;	K06756|0|ame:411829|K06756 neuronal cell adhesion molecule | (RefSeq) IGFn3-7; neuroglian	--	[T]	Signal transduction mechanisms	S	Function unknown	PREDICTED: neuroglian isoform X2 [Apis mellifera]
ONT.4930.2	[R]	General function prediction only	Cellular Component: integral component of membrane (GO:0016021);; Molecular Function: transmembrane transporter activity (GO:0022857);; Biological Process: transmembrane transport (GO:0055085);;	--	--	[R]	General function prediction only	G	Carbohydrate transport and metabolism	PREDICTED: solute carrier family 22 member 21-like isoform X5 [Apis mellifera]
ONT.5200.4	--	--	--	--	--	--	--	S	Function unknown	PREDICTED: uncharacterized protein LOC100577693 [Apis mellifera]
rna27505	--	--	Cellular Component: nucleus (GO:0005634);; Cellular Component: cytoplasm (GO:0005737);; Biological Process: apoptotic DNA fragmentation (GO:0006309);; Molecular Function: hydrolase activity (GO:0016787);;	K02311|0|ame:100577769|K02311 DNA fragmentation factor, 40 kD, beta subunit [EC:3.-.-.-] | (RefSeq) uncharacterized LOC100577769	--	--	--	L	Replication, recombination and repair	PREDICTED: DNA fragmentation factor subunit beta isoform X1 [Apis cerana]
rna656	--	--	--	K17622|0|ame:412528|K17622 eyes absent homolog 4 [EC:3.1.3.48] | (RefSeq) eya; eyes absent homolog 4	--	[R]	General function prediction only	S	Function unknown	PREDICTED: eyes absent homolog 4 isoform X4 [Apis mellifera]
rna14250	[ET]	Amino acid transport and metabolism;; Signal transduction mechanisms	--	K05210|0|ame:412818|K05210 glutamate receptor ionotropic, NMDA 2B | (RefSeq) NR2, Nmdar2; NMDA receptor 2	Neuroactive ligand-receptor interaction (ko04080)	[PET]	Inorganic ion transport and metabolism;; Amino acid transport and metabolism;; Signal transduction mechanisms	U	Intracellular trafficking, secretion, and vesicular transport	PREDICTED: glutamate receptor ionotropic, NMDA 2B isoform X3 [Apis mellifera]
ONT.4170.2	--	--	Biological Process: formation of translation preinitiation complex (GO:0001731);; Molecular Function: translation initiation factor activity (GO:0003743);; Cellular Component: eukaryotic translation initiation factor 3 complex (GO:0005852);; Biological Process: regulation of translational initiation (GO:0006446);; Cellular Component: eukaryotic 43S preinitiation complex (GO:0016282);; Molecular F…	K03252|4.83133e-86|ame:551184|K03252 translation initiation factor 3 subunit C | (RefSeq) eIF3-S8; eukaryotic translation initiation factor 3 subunit C	RNA transport (ko03013)	[J]	Translation, ribosomal structure and biogenesis	J	Translation, ribosomal structure and biogenesis	PREDICTED: eukaryotic translation initiation factor 3 subunit C [Apis mellifera]
rna9862	[Q]	Secondary metabolites biosynthesis, transport and catabolism	Molecular Function: calcium ion binding (GO:0005509);; Biological Process: cytoskeletal anchoring at plasma membrane (GO:0007016);; Cellular Component: dystrophin-associated glycoprotein complex (GO:0016010);; Cellular Component: integral component of membrane (GO:0016021);;	K06265|0|ame:408826|K06265 dystroglycan 1 | (RefSeq) Dg; dystroglycan	ECM-receptor interaction (ko04512)	[W]	Extracellular structures	U	Intracellular trafficking, secretion, and vesicular transport	PREDICTED: dystroglycan isoform X1 [Apis mellifera]
rna9542	--	--	Molecular Function: protein phosphatase inhibitor activity (GO:0004864);; Biological Process: regulation of signal transduction (GO:0009966);; Biological Process: negative regulation of catalytic activity (GO:0043086);; Biological Process: regulation of phosphoprotein phosphatase activity (GO:0043666);;	K16833|7.06267e-51|ame:727432|K16833 protein phosphatase inhibitor 2 | (RefSeq) GB13783; protein phosphatase inhibitor 2-like	--	[OT]	Posttranslational modification, protein turnover, chaperones;; Signal transduction mechanisms	T	Signal transduction mechanisms	PREDICTED: protein phosphatase inhibitor 2-like [Apis mellifera]
rna6457	[S]	Function unknown	--	--	--	[R]	General function prediction only	S	Function unknown	PREDICTED: MORN repeat-containing protein 3-like isoform X1 [Apis mellifera]
rna16115	[V]	Defense mechanisms	Molecular Function: hydrolase activity (GO:0016787);;	--	--	[F]	Nucleotide transport and metabolism	L	Replication, recombination and repair	PREDICTED: uncharacterized protein YJR142W [Apis mellifera]
ONT.1421.4	--	--	--	K12484|1.9135e-42|ame:413208|K12484 Rab11 family-interacting protein 1/2/5 | (RefSeq) Rip11; rab11 family-interacting protein 2	Endocytosis (ko04144)	--	--	S	Function unknown	PREDICTED: rab11 family-interacting protein 1 isoform X1 [Apis mellifera]
ONT.7361.1	--	--	Biological Process: translation (GO:0006412);; Molecular Function: ligase activity, forming aminoacyl-tRNA and related compounds (GO:0016876);; Biological Process: tRNA aminoacylation (GO:0043039);;	K14163|2.03472e-24|nvi:100114990|K14163 bifunctional glutamyl/prolyl-tRNA synthetase [EC:6.1.1.17 6.1.1.15] | (RefSeq) bifunctional glutamate/proline--tRNA ligase	Porphyrin and chlorophyll metabolism (ko00860);; Aminoacyl-tRNA biosynthesis (ko00970)	--	--	J	Translation, ribosomal structure and biogenesis	PREDICTED: bifunctional glutamate/proline--tRNA ligase-like [Apis florea]
rna9245	[T]	Signal transduction mechanisms	--	--	--	[Q]	Secondary metabolites biosynthesis, transport and catabolism	V	Defense mechanisms	PREDICTED: ATP-binding cassette sub-family G member 1 [Apis mellifera]
rna18092	--	--	--	--	--	--	--	--	--	PREDICTED: uncharacterized protein LOC100578783 [Apis mellifera]
ONT.3693.13	--	--	Molecular Function: calcium ion binding (GO:0005509);; Cellular Component: proteinaceous extracellular matrix (GO:0005578);; Cellular Component: extracellular space (GO:0005615);; Biological Process: signal transduction (GO:0007165);;	--	--	[W]	Extracellular structures	S	Function unknown	PREDICTED: SPARC isoformX2 [Apis mellifera]
ONT.7462.3	--	--	--	--	--	--	--	--	--	PREDICTED: uncharacterized protein C2orf42 homolog [Apis mellifera]
ONT.2087.1	--	--	--	K14616|1.97692e-65|ame:411053|K14616 cubilin | (RefSeq) CUBN; cubilin	--	[H]	Coenzyme transport and metabolism	O	Posttranslational modification, protein turnover, chaperones	PREDICTED: cubilin [Apis mellifera]
ONT.3173.1	[V]	Defense mechanisms	Molecular Function: ATP binding (GO:0005524);; Cellular Component: integral component of membrane (GO:0016021);; Molecular Function: ATPase activity, coupled to transmembrane movement of substances (GO:0042626);; Biological Process: transmembrane transport (GO:0055085);;	K05673|5.80412e-143|ame:409897|K05673 ATP-binding cassette, subfamily C (CFTR/MRP), member 4 | (RefSeq) GB16790; probable multidrug resistance-associated protein lethal(2)03659	ABC transporters (ko02010)	[Q]	Secondary metabolites biosynthesis, transport and catabolism	V	Defense mechanisms	PREDICTED: probable multidrug resistance-associated protein lethal(2)03659-like isoform X6 [Apis mellifera]
rna14869	--	--	Cellular Component: integral component of membrane (GO:0016021);; Biological Process: vesicle-mediated transport (GO:0016192);;	K08516|6.66002e-147|ame:552555|K08516 synaptobrevin homolog YKT6 | (RefSeq) Ykt6; synaptobrevin homolog YKT6	SNARE interactions in vesicular transport (ko04130)	[U]	Intracellular trafficking, secretion, and vesicular transport	U	Intracellular trafficking, secretion, and vesicular transport	Synaptobrevin YKT6 [Apis cerana cerana]
ONT.2277.3	--	--	Cellular Component: cytosol (GO:0005829);; Molecular Function: protein transporter activity (GO:0008565);; Biological Process: protein transport (GO:0015031);; Cellular Component: retromer complex (GO:0030904);; Biological Process: retrograde transport, endosome to Golgi (GO:0042147);;	--	--	[S]	Function unknown	S	Function unknown	PREDICTED: coiled-coil domain-containing protein 97-like [Apis florea]
ONT.1904.2	[G]	Carbohydrate transport and metabolism	Cellular Component: integral component of membrane (GO:0016021);; Biological Process: transmembrane transport (GO:0055085);;	K08193|0|ame:410920|K08193 MFS transporter, ACS family, solute carrier family 17 (sodium-dependent inorganic phosphate cotransporter), other | (RefSeq) putative inorganic phosphate cotransporter	--	[G]	Carbohydrate transport and metabolism	G	Carbohydrate transport and metabolism	PREDICTED: putative inorganic phosphate cotransporter-like isoform X1 [Apis mellifera]
ONT.1359.16	--	--	Cellular Component: histone acetyltransferase complex (GO:0000123);; Molecular Function: transcription coactivator activity (GO:0003713);; Molecular Function: histone acetyltransferase activity (GO:0004402);; Biological Process: regulation of transcription, DNA-templated (GO:0006355);; Molecular Function: zinc ion binding (GO:0008270);; Biological Process: histone acetylation (GO:0016573);;	K04498|3.10552e-164|ame:726280|K04498 E1A/CREB-binding protein [EC:2.3.1.48] | (RefSeq) GB12228; histone acetyltransferase p300-like	FoxO signaling pathway (ko04068);; Wnt signaling pathway (ko04310);; Notch signaling pathway (ko04330);; TGF-beta signaling pathway (ko04350)	[K]	Transcription	BK	Chromatin structure and dynamics;; Transcription	PREDICTED: CREB-binding protein-like [Apis dorsata]
rna20623	--	--	Molecular Function: RNA binding (GO:0003723);;	K16518|0|ame:724955|K16518 A-kinase anchor protein 1, mitochondrial | (RefSeq) KH domain-containing protein akap-1	--	[T]	Signal transduction mechanisms	S	Function unknown	PREDICTED: KH domain-containing protein akap-1 [Apis mellifera]
rna2698	[X]	Mobilome: prophages, transposons	Molecular Function: extracellular ligand-gated ion channel activity (GO:0005230);; Cellular Component: plasma membrane (GO:0005886);; Cellular Component: integral component of membrane (GO:0016021);; Cellular Component: cell junction (GO:0030054);; Biological Process: ion transmembrane transport (GO:0034220);; Cellular Component: synapse (GO:0045202);;	K05397|0|ame:551680|K05397 histamine-gated chloride channel | (RefSeq) Amel_HisCl2, Hiscl2; histamine-gated chloride channel 2	--	[T]	Signal transduction mechanisms	U	Intracellular trafficking, secretion, and vesicular transport	PREDICTED: glycine receptor subunit alpha-4 isoform X3 [Apis mellifera]
rna23813	[NW]	Cell motility;; Extracellular structures	Molecular Function: protein serine/threonine kinase activity (GO:0004674);; Molecular Function: protein serine/threonine/tyrosine kinase activity (GO:0004712);; Molecular Function: protein tyrosine kinase activity (GO:0004713);; Molecular Function: ATP binding (GO:0005524);; Cellular Component: cytoplasm (GO:0005737);; Cellular Component: basolateral plasma membrane (GO:0016323);; Cellular Compon…	K16288|0|ame:412747|K16288 receptor-interacting serine/threonine-protein kinase 5 [EC:2.7.11.1] | (RefSeq) Ripk5, DSTYK; receptor interacting protein kinase 5	--	[T]	Signal transduction mechanisms	T	Signal transduction mechanisms	PREDICTED: dual serine/threonine and tyrosine protein kinase isoform X2 [Apis mellifera]
rna22826	--	--	--	--	--	[DR]	Cell cycle control, cell division, chromosome partitioning;; General function prediction only	S	Function unknown	PREDICTED: protein roadkill-like isoform X1 [Apis mellifera]
ONT.4869.10	--	--	Molecular Function: peptide-methionine (R)-S-oxide reductase activity (GO:0033743);; Biological Process: oxidation-reduction process (GO:0055114);;	--	--	[R]	General function prediction only	S	Function unknown	PREDICTED: protein yippee-like 5-like isoform 2 [Bombus terrestris]
ONT.3554.15	[R]	General function prediction only	Molecular Function: sphingomyelin phosphodiesterase activity (GO:0004767);; Molecular Function: GTP binding (GO:0005525);; Cellular Component: intracellular (GO:0005622);; Biological Process: small GTPase mediated signal transduction (GO:0007264);; Cellular Component: membrane (GO:0016020);;	K04353|6.62711e-93|ame:413246|K04353 Ras-related protein Rap-1A | (RefSeq) R; ras-like protein 3	--	[R]	General function prediction only	S	Function unknown	PREDICTED: roughened isoform X3 [Apis mellifera]
rna9914	[C]	Energy production and conversion	Biological Process: dicarboxylic acid transport (GO:0006835);; Cellular Component: integral component of membrane (GO:0016021);; Molecular Function: sodium:dicarboxylate symporter activity (GO:0017153);; Biological Process: transmembrane transport (GO:0055085);;	--	--	[E]	Amino acid transport and metabolism	C	Energy production and conversion	PREDICTED: excitatory amino acid transporter 3 [Apis mellifera]
rna13166	[R]	General function prediction only	Molecular Function: peroxidase activity (GO:0004601);; Biological Process: response to oxidative stress (GO:0006979);; Cellular Component: integral component of membrane (GO:0016021);; Molecular Function: heme binding (GO:0020037);; Cellular Component: chorion (GO:0042600);; Biological Process: oxidation-reduction process (GO:0055114);; Biological Process: cellular oxidant detoxification (GO:0098…	--	--	[R]	General function prediction only	S	Function unknown	PREDICTED: peroxidase-like isoform X2 [Apis cerana]
ONT.2879.5	--	--	Cellular Component: commitment complex (GO:0000243);; Biological Process: spliceosomal complex assembly (GO:0000245);; Biological Process: spliceosomal snRNP assembly (GO:0000387);; Cellular Component: U5 snRNP (GO:0005682);; Cellular Component: U1 snRNP (GO:0005685);; Cellular Component: U2 snRNP (GO:0005686);; Cellular Component: U4 snRNP (GO:0005687);; Cellular Component: U12-type spliceosomal…	K11087|3.41371e-54|nvi:100114702|K11087 small nuclear ribonucleoprotein D1 | (RefSeq) probable small nuclear ribonucleoprotein Sm D1	Spliceosome (ko03040)	[A]	RNA processing and modification	K	Transcription	PREDICTED: probable small nuclear ribonucleoprotein Sm D1 [Nasonia vitripennis]
rna19337	--	--	Molecular Function: transporter activity (GO:0005215);; Biological Process: transport (GO:0006810);; Cellular Component: integral component of membrane (GO:0016021);;	--	--	[Q]	Secondary metabolites biosynthesis, transport and catabolism	P	Inorganic ion transport and metabolism	PREDICTED: solute carrier organic anion transporter family member 1A5-like [Apis mellifera]
ONT.3678.2	--	--	Cellular Component: commitment complex (GO:0000243);; Biological Process: spliceosomal snRNP assembly (GO:0000387);; Biological Process: mRNA 5'-splice site recognition (GO:0000395);; Molecular Function: mRNA binding (GO:0003729);; Cellular Component: U1 snRNP (GO:0005685);; Molecular Function: zinc ion binding (GO:0008270);; Cellular Component: viral nucleocapsid (GO:0019013);; Molecular Functio…	K11095|4.13418e-54|ame:725416|K11095 U1 small nuclear ribonucleoprotein C | (RefSeq) Snrpc; U1 small nuclear ribonucleoprotein C	Spliceosome (ko03040)	[A]	RNA processing and modification	A	RNA processing and modification	PREDICTED: U1 small nuclear ribonucleoprotein C [Apis mellifera]
rna22536	--	--	--	K05769|0|ame:409108|K05769 Rho guanine nucleotide exchange factor 4/29 | (RefSeq) uncharacterized LOC409108	--	[T]	Signal transduction mechanisms	T	Signal transduction mechanisms	PREDICTED: uncharacterized protein LOC409108 isoform X1 [Apis mellifera]
rna4462	[G]	Carbohydrate transport and metabolism	Molecular Function: glucose-6-phosphate dehydrogenase activity (GO:0004345);; Biological Process: glucose metabolic process (GO:0006006);; Biological Process: pentose-phosphate shunt (GO:0006098);; Molecular Function: NADP binding (GO:0050661);; Biological Process: oxidation-reduction process (GO:0055114);;	K00036|0|ame:725325|K00036 glucose-6-phosphate 1-dehydrogenase [EC:1.1.1.49 1.1.1.363] | (RefSeq) GB15779; glucose-6-phosphate 1-dehydrogenase	Pentose phosphate pathway (ko00030);; Glutathione metabolism (ko00480);; Carbon metabolism (ko01200)	[G]	Carbohydrate transport and metabolism	G	Carbohydrate transport and metabolism	PREDICTED: glucose-6-phosphate 1-dehydrogenase isoform X1 [Apis mellifera]
ONT.1325.6	--	--	--	--	--	--	--	S	Function unknown	PREDICTED: haze protective factor 1-like isoform X6 [Apis dorsata]
rna21509	[R]	General function prediction only	Molecular Function: GTP binding (GO:0005525);; Cellular Component: intracellular (GO:0005622);; Biological Process: small GTPase mediated signal transduction (GO:0007264);;	K07941|4.9065e-121|soc:105202314|K07941 ADP-ribosylation factor 6 | (RefSeq) ADP-ribosylation factor 6	Endocytosis (ko04144)	[U]	Intracellular trafficking, secretion, and vesicular transport	S	Function unknown	hypothetical protein SINV_14695, partial [Solenopsis invicta]
ONT.1804.31	--	--	--	K17585|2.54507e-70|ame:408740|K17585 phosphatase and actin regulator 4 | (RefSeq) phosphatase and actin regulator 4	--	[R]	General function prediction only	T	Signal transduction mechanisms	PREDICTED: phosphatase and actin regulator 2 isoform X2 [Solenopsis invicta]
ONT.1070.1	--	--	Biological Process: protein targeting to Golgi (GO:0000042);; Cellular Component: intracellular (GO:0005622);;	--	--	--	--	S	Function unknown	PREDICTED: thyroid receptor-interacting protein 11 isoform X3 [Apis mellifera]
rna22544	--	--	--	--	--	--	--	--	--	PREDICTED: uncharacterized protein LOC102656160 [Apis mellifera]
rna21107	[J]	Translation, ribosomal structure and biogenesis	Molecular Function: nucleotide binding (GO:0000166);; Molecular Function: nucleic acid binding (GO:0003676);; Molecular Function: zinc ion binding (GO:0008270);;	K13098|4.61339e-85|ame:552303|K13098 RNA-binding protein FUS | (RefSeq) GB18987; RNA-binding protein cabeza-like	--	[R]	General function prediction only	S	Function unknown	PREDICTED: RNA-binding protein cabeza-like isoform X3 [Megachile rotundata]
rna1899	--	--	Cellular Component: nucleus (GO:0005634);; Biological Process: chromatin assembly or disassembly (GO:0006333);;	K10753|3.6804e-140|ame:552440|K10753 histone chaperone ASF1 | (RefSeq) asf1; histone chaperone asf1	--	[KB]	Transcription;; Chromatin structure and dynamics	BK	Chromatin structure and dynamics;; Transcription	PREDICTED: histone chaperone asf1 [Apis mellifera]
rna9138	--	--	--	K10382|0|ame:408779|K10382 dystonin | (RefSeq) shot; short stop	--	[Z]	Cytoskeleton	Z	Cytoskeleton	PREDICTED: LOW QUALITY PROTEIN: microtubule-actin cross-linking factor 1 [Apis mellifera]
rna21940	[M]	Cell wall/membrane/envelope biogenesis	Molecular Function: protein kinase C activity (GO:0004697);; Molecular Function: ATP binding (GO:0005524);; Cellular Component: intracellular (GO:0005622);; Biological Process: protein phosphorylation (GO:0006468);; Molecular Function: zinc ion binding (GO:0008270);; Biological Process: intracellular signal transduction (GO:0035556);;	K02677|0|ame:406106|K02677 classical protein kinase C alpha type [EC:2.7.11.13] | (RefSeq) Pkc, GB17972; protein kinase C	Phosphatidylinositol signaling system (ko04070);; mTOR signaling pathway (ko04150);; Wnt signaling pathway (ko04310);; Phototransduction - fly (ko04745);; AGE-RAGE signaling pathway in diabetic complications (ko04933)	[T]	Signal transduction mechanisms	T	Signal transduction mechanisms	PREDICTED: protein kinase C isoform X1 [Apis mellifera]
rna13828	--	--	--	--	--	--	--	S	Function unknown	PREDICTED: titin isoform X8 [Apis cerana]
ONT.3249.1	--	--	--	K05749|3.65654e-98|ame:412169|K05749 cytoplasmic FMR1 interacting protein | (RefSeq) Sra-1; cytoplasmic FMR1-interacting protein	RNA transport (ko03013)	[R]	General function prediction only	S	Function unknown	PREDICTED: cytoplasmic FMR1-interacting protein isoform 1 [Apis mellifera]
ONT.5728.3	--	--	Molecular Function: GTPase activator activity (GO:0005096);; Molecular Function: growth factor activity (GO:0008083);; Molecular Function: zinc ion binding (GO:0008270);; Biological Process: positive regulation of GTPase activity (GO:0043547);;	K12480|3.20446e-123|ame:726432|K12480 Rab GTPase-binding effector protein 1 | (RefSeq) rab GTPase-binding effector protein 1	Endocytosis (ko04144)	[U]	Intracellular trafficking, secretion, and vesicular transport	S	Function unknown	PREDICTED: rab GTPase-binding effector protein 1-like isoform X1 [Apis mellifera]
ONT.6189.8	[E]	Amino acid transport and metabolism	--	K13866|5.06492e-97|ame:551796|K13866 solute carrier family 7 (cationic amino acid transporter), member 4 | (RefSeq) cationic amino acid transporter 4	--	[E]	Amino acid transport and metabolism	E	Amino acid transport and metabolism	PREDICTED: cationic amino acid transporter 4 [Acromyrmex echinatior]
rna17727	--	--	--	--	--	--	--	S	Function unknown	PREDICTED: uncharacterized protein LOC100576504 isoform X1 [Apis mellifera]
ONT.4913.2	--	--	--	--	--	--	--	S	Function unknown	PREDICTED: lysM and putative peptidoglycan-binding domain-containing protein 1-like isoform X1 [Apis mellifera]
rna10513	--	--	Molecular Function: cytochrome-c oxidase activity (GO:0004129);; Cellular Component: mitochondrial inner membrane (GO:0005743);; Biological Process: hydrogen ion transmembrane transport (GO:1902600);;	K02264|2.40401e-103|ame:408837|K02264 cytochrome c oxidase subunit 5a | (RefSeq) Cox5a; cytochrome c oxidase subunit 5A, mitochondrial	Oxidative phosphorylation (ko00190)	[C]	Energy production and conversion	O	Posttranslational modification, protein turnover, chaperones	PREDICTED: cytochrome c oxidase subunit 5A, mitochondrial [Apis mellifera]
rna23397	--	--	Cellular Component: integral component of membrane (GO:0016021);;	--	--	--	--	S	Function unknown	PREDICTED: uncharacterized protein LOC726677 isoform X1 [Apis mellifera]
rna409	--	--	--	K06057|0|ame:727399|K06057 numb | (RefSeq) protein numb	Notch signaling pathway (ko04330)	[T]	Signal transduction mechanisms	S	Function unknown	PREDICTED: protein numb isoform X1 [Apis mellifera]
ONT.646.3	--	--	Cellular Component: integral component of membrane (GO:0016021);; Biological Process: cell development (GO:0048468);; Biological Process: system development (GO:0048731);;	--	--	--	--	S	Function unknown	PREDICTED: uncharacterized protein LOC100877785 [Megachile rotundata]
ONT.769.2	--	--	--	K14443|5.8307e-132|ame:410675|K14443 protein Tob/BTG | (RefSeq) GB16183; maternal B9.10 protein-like	RNA degradation (ko03018)	[TR]	Signal transduction mechanisms;; General function prediction only	S	Function unknown	PREDICTED: protein BTG3-like isoform X3 [Apis mellifera]
ONT.3541.4	--	--	--	--	--	--	--	S	Function unknown	PREDICTED: coiled-coil domain-containing protein 174-like [Apis mellifera]
rna3953	--	--	--	--	--	--	--	S	Function unknown	PREDICTED: uncharacterized protein LOC552292 isoform X1 [Apis mellifera]
rna9117	--	--	--	--	--	--	--	S	Function unknown	PREDICTED: T-cell activation inhibitor, mitochondrial-like isoform X2 [Apis mellifera]
rna7464	--	--	Biological Process: DNA replication initiation (GO:0006270);; Biological Process: cell division (GO:0051301);;	K06628|0|ame:410073|K06628 cell division control protein 45 | (RefSeq) CDC45L; cell division control protein 45 homolog	--	[L]	Replication, recombination and repair	D	Cell cycle control, cell division, chromosome partitioning	PREDICTED: cell division control protein 45 homolog isoform X1 [Apis mellifera]
rna3700	--	--	Molecular Function: G-protein coupled receptor activity (GO:0004930);; Biological Process: G-protein coupled receptor signaling pathway (GO:0007186);; Cellular Component: integral component of membrane (GO:0016021);;	--	--	[R]	General function prediction only	U	Intracellular trafficking, secretion, and vesicular transport	PREDICTED: trace amine-associated receptor 9 isoform X2 [Apis mellifera]
rna4360	--	--	Biological Process: intracellular protein transport (GO:0006886);; Molecular Function: protein transporter activity (GO:0008565);; Biological Process: vesicle-mediated transport (GO:0016192);; Cellular Component: clathrin adaptor complex (GO:0030131);;	K12392|0|ame:726187|K12392 AP-1 complex subunit beta-1 | (RefSeq) AP-1 complex subunit beta-1	Lysosome (ko04142)	[U]	Intracellular trafficking, secretion, and vesicular transport	U	Intracellular trafficking, secretion, and vesicular transport	PREDICTED: AP-1 complex subunit beta-1 [Apis mellifera]
rna23796	--	--	Molecular Function: transcription factor activity, sequence-specific DNA binding (GO:0003700);; Cellular Component: nucleus (GO:0005634);; Biological Process: regulation of transcription, DNA-templated (GO:0006355);; Molecular Function: sequence-specific DNA binding (GO:0043565);;	K09409|0|hst:105191896|K09409 forkhead box protein P | (RefSeq) forkhead box protein P2	--	[K]	Transcription	K	Transcription	PREDICTED: foxP protein isoform X23 [Apis mellifera]
rna6087	--	--	Molecular Function: voltage-gated calcium channel activity (GO:0005245);; Molecular Function: calcium ion binding (GO:0005509);; Cellular Component: voltage-gated calcium channel complex (GO:0005891);; Biological Process: regulation of ion transmembrane transport (GO:0034765);; Biological Process: calcium ion transmembrane transport (GO:0070588);;	--	--	[PT]	Inorganic ion transport and metabolism;; Signal transduction mechanisms	P	Inorganic ion transport and metabolism	PREDICTED: voltage-dependent calcium channel type A subunit alpha-1 isoform X25 [Apis mellifera]
rna14207	--	--	Molecular Function: nucleotide binding (GO:0000166);; Molecular Function: nucleic acid binding (GO:0003676);;	--	--	[R]	General function prediction only	S	Function unknown	PREDICTED: histone-lysine N-methyltransferase 2B [Camponotus floridanus]
ONT.6546.1	[F]	Nucleotide transport and metabolism	Molecular Function: magnesium ion binding (GO:0000287);; Molecular Function: adenylosuccinate synthase activity (GO:0004019);; Molecular Function: GTP binding (GO:0005525);; Cellular Component: cytoplasm (GO:0005737);; Biological Process: 'de novo' AMP biosynthetic process (GO:0044208);;	K01939|0|ame:409299|K01939 adenylosuccinate synthase [EC:6.3.4.4] | (RefSeq) GB14705; adenylosuccinate synthetase	Purine metabolism (ko00230);; Alanine, aspartate and glutamate metabolism (ko00250)	[F]	Nucleotide transport and metabolism	F	Nucleotide transport and metabolism	PREDICTED: adenylosuccinate synthetase-like [Apis mellifera]
ONT.4167.7	--	--	--	K13886|1.67752e-72|ame:412080|K13886 coronin-1B/1C/6 | (RefSeq) coronin-1C	--	[Z]	Cytoskeleton	S	Function unknown	PREDICTED: coronin-1C-like isoform X1 [Apis mellifera]
ONT.1046.2	--	--	Cellular Component: membrane (GO:0016020);; Molecular Function: hydrolase activity (GO:0016787);; Molecular Function: organic cyclic compound binding (GO:0097159);; Molecular Function: heterocyclic compound binding (GO:1901363);;	--	--	--	--	L	Replication, recombination and repair	PREDICTED: ceramide phosphoethanolamine synthase-like [Apis mellifera]
ONT.5160.42	--	--	--	--	--	[G]	Carbohydrate transport and metabolism	G	Carbohydrate transport and metabolism	PREDICTED: monocarboxylate transporter 9-like isoform X1 [Apis mellifera]
ONT.379.4	--	--	Molecular Function: N-acetyltransferase activity (GO:0008080);; Cellular Component: integral component of membrane (GO:0016021);;	--	--	[R]	General function prediction only	S	Function unknown	PREDICTED: uncharacterized protein LOC551818 [Apis mellifera]
ONT.6097.2	--	--	Molecular Function: protein binding (GO:0005515);;	K17824|1.88829e-87|ame:410394|K17824 DCN1-like protein 4/5 | (RefSeq) DCN1-like protein 5	--	[S]	Function unknown	S	Function unknown	PREDICTED: DCN1-like protein 4-like isoform X3 [Apis mellifera]
rna10280	--	--	--	--	--	--	--	--	--	hypothetical protein APICC_10015 [Apis cerana cerana]
ONT.829.4	--	--	--	K14285|4.7947e-27|ame:413378|K14285 NTF2-related export protein 1/2 | (RefSeq) Nxt1; NTF2-related export protein	Ribosome biogenesis in eukaryotes (ko03008);; RNA transport (ko03013);; mRNA surveillance pathway (ko03015)	[A]	RNA processing and modification	A	RNA processing and modification	PREDICTED: NTF2-related export protein isoform X3 [Apis mellifera]
ONT.761.5	[J]	Translation, ribosomal structure and biogenesis	Molecular Function: structural constituent of ribosome (GO:0003735);; Biological Process: translation (GO:0006412);; Cellular Component: large ribosomal subunit (GO:0015934);; Cellular Component: integral component of membrane (GO:0016021);;	K02872|4.28292e-57|tca:663151|K02872 large subunit ribosomal protein L13Ae | (RefSeq) RpL13a; ribosomal protein 13a	Ribosome (ko03010)	[J]	Translation, ribosomal structure and biogenesis	J	Translation, ribosomal structure and biogenesis	ribosomal protein L13A [Chrysomela tremula]
ONT.5005.4	--	--	Cellular Component: signal peptidase complex (GO:0005787);; Biological Process: signal peptide processing (GO:0006465);; Molecular Function: peptidase activity (GO:0008233);; Cellular Component: integral component of membrane (GO:0016021);; Biological Process: protein targeting to ER (GO:0045047);;	K12947|4.77704e-89|ame:410218|K12947 signal peptidase complex subunit 2 [EC:3.4.-.-] | (RefSeq) probable signal peptidase complex subunit 2	Protein export (ko03060)	[U]	Intracellular trafficking, secretion, and vesicular transport	U	Intracellular trafficking, secretion, and vesicular transport	PREDICTED: probable signal peptidase complex subunit 2-like [Apis mellifera]
ONT.3536.1	--	--	Molecular Function: metal ion binding (GO:0046872);;	K13149|1.14568e-33|ame:409806|K13149 integrator complex subunit 12 | (RefSeq) Ints12; integrator complex subunit 12	--	--	--	S	Function unknown	PREDICTED: integrator complex subunit 12-like [Apis florea]
ONT.534.4	--	--	--	--	--	--	--	S	Function unknown	PREDICTED: uncharacterized protein LOC100578392 [Apis mellifera]
ONT.318.2	--	--	Biological Process: maturation of SSU-rRNA from tricistronic rRNA transcript (SSU-rRNA, 5.8S rRNA, LSU-rRNA) (GO:0000462);; Molecular Function: snoRNA binding (GO:0030515);;	K14557|7.66757e-173|ame:412410|K14557 U3 small nucleolar RNA-associated protein 6 | (RefSeq) U3 small nucleolar RNA-associated protein 6 homolog	Ribosome biogenesis in eukaryotes (ko03008)	[R]	General function prediction only	S	Function unknown	PREDICTED: U3 small nucleolar RNA-associated protein 6 homolog isoform X3 [Apis mellifera]
ONT.6257.10	[K]	Transcription	Molecular Function: phosphoprotein phosphatase activity (GO:0004721);; Biological Process: protein dephosphorylation (GO:0006470);;	K17617|6.51917e-140|ame:408417|K17617 CTD nuclear envelope phosphatase 1 [EC:3.1.3.16] | (RefSeq) GB13371; CTD nuclear envelope phosphatase 1 homolog	--	[K]	Transcription	K	Transcription	PREDICTED: CTD nuclear envelope phosphatase 1 homolog isoform X2 [Apis mellifera]
ONT.6338.6	--	--	Molecular Function: DNA binding (GO:0003677);; Cellular Component: nucleus (GO:0005634);; Biological Process: regulation of transcription, DNA-templated (GO:0006355);; Molecular Function: protein dimerization activity (GO:0046983);;	K09090|3.3532e-86|ame:410468|K09090 hairy and enhancer of split, invertebrate | (RefSeq) h; protein hairy	--	[K]	Transcription	K	Transcription	PREDICTED: protein hairy isoform X2 [Apis mellifera]
ONT.3678.3	--	--	Cellular Component: commitment complex (GO:0000243);; Biological Process: spliceosomal snRNP assembly (GO:0000387);; Biological Process: mRNA 5'-splice site recognition (GO:0000395);; Molecular Function: mRNA binding (GO:0003729);; Cellular Component: U1 snRNP (GO:0005685);; Molecular Function: zinc ion binding (GO:0008270);; Cellular Component: viral nucleocapsid (GO:0019013);; Molecular Functio…	K11095|3.28882e-27|nvi:100119169|K11095 U1 small nuclear ribonucleoprotein C | (RefSeq) Snrpc; small nuclear ribonucleoprotein polypeptide C	Spliceosome (ko03040)	[A]	RNA processing and modification	A	RNA processing and modification	PREDICTED: U1 small nuclear ribonucleoprotein C [Harpegnathos saltator]
ONT.1321.1	[I]	Lipid transport and metabolism	Cellular Component: membrane (GO:0016020);;	--	--	[R]	General function prediction only	S	Function unknown	PREDICTED: protein THEM6-like isoform X1 [Apis dorsata]
rna19643	--	--	--	--	--	--	--	S	Function unknown	PREDICTED: uncharacterized protein LOC100576552 isoform X1 [Apis mellifera]
ONT.2621.1	[J]	Translation, ribosomal structure and biogenesis	Molecular Function: translation elongation factor activity (GO:0003746);; Molecular Function: GTPase activity (GO:0003924);; Molecular Function: GTP binding (GO:0005525);; Biological Process: translational elongation (GO:0006414);;	K02355|0|ame:408831|K02355 elongation factor G | (RefSeq) GB16479; ribosome-releasing factor 2, mitochondrial	--	[J]	Translation, ribosomal structure and biogenesis	J	Translation, ribosomal structure and biogenesis	PREDICTED: ribosome-releasing factor 2, mitochondrial-like [Apis mellifera]
ONT.1102.1	--	--	--	K16745|7.63753e-114|ame:724598|K16745 B9 domain-containing protein 2 | (RefSeq) uncharacterized LOC724598	--	[S]	Function unknown	T	Signal transduction mechanisms	PREDICTED: tectonic-3-like [Apis florea]
rna9394	--	--	--	--	--	[T]	Signal transduction mechanisms	S	Function unknown	PREDICTED: protein turtle [Apis mellifera]
ONT.7058.4	[O]	Posttranslational modification, protein turnover, chaperones	Molecular Function: hydrolase activity (GO:0016787);;	--	--	[E]	Amino acid transport and metabolism	O	Posttranslational modification, protein turnover, chaperones	PREDICTED: serine protease snake [Apis mellifera]
ONT.6548.1	[O]	Posttranslational modification, protein turnover, chaperones	Cellular Component: cell (GO:0005623);; Biological Process: glycerol ether metabolic process (GO:0006662);; Molecular Function: protein disulfide oxidoreductase activity (GO:0015035);; Biological Process: cell redox homeostasis (GO:0045454);; Biological Process: oxidation-reduction process (GO:0055114);;	--	--	[O]	Posttranslational modification, protein turnover, chaperones	O	Posttranslational modification, protein turnover, chaperones	PREDICTED: thioredoxin-like protein 1-like [Apis florea]
ONT.689.1	--	--	Molecular Function: RNA binding (GO:0003723);;	K15027|3.40987e-94|ame:408580|K15027 translation initiation factor 2D | (RefSeq) eukaryotic translation initiation factor 2D	--	[J]	Translation, ribosomal structure and biogenesis	J	Translation, ribosomal structure and biogenesis	PREDICTED: eukaryotic translation initiation factor 2D-like isoform X2 [Apis mellifera]
rna10418	--	--	--	K11655|0|ame:411756|K11655 bromodomain adjacent to zinc finger domain protein 1A | (RefSeq) Acf1; bromodomain adjacent to zinc finger domain protein 1A	--	[B]	Chromatin structure and dynamics	BK	Chromatin structure and dynamics;; Transcription	PREDICTED: bromodomain adjacent to zinc finger domain protein 1A isoform X10 [Apis mellifera]
ONT.1259.1	--	--	--	--	--	--	--	--	--	PREDICTED: U7 snRNA-associated Sm-like protein LSm10 [Solenopsis invicta]
ONT.6003.6	--	--	Molecular Function: DNA binding (GO:0003677);; Cellular Component: nucleus (GO:0005634);; Biological Process: regulation of transcription, DNA-templated (GO:0006355);;	--	--	[K]	Transcription	K	Transcription	PREDICTED: homeobox protein PKNOX2-like isoform X3 [Apis mellifera]
rna22512	[F]	Nucleotide transport and metabolism	--	K12076|0|ame:724292|K12076 disks large protein 1 | (RefSeq) disks large 1 tumor suppressor protein	Hippo signaling pathway - fly (ko04391)	[F]	Nucleotide transport and metabolism	F	Nucleotide transport and metabolism	PREDICTED: disks large 1 tumor suppressor protein isoform X12 [Apis cerana]
rna7291	--	--	Molecular Function: GTPase activator activity (GO:0005096);; Biological Process: negative regulation of cell proliferation (GO:0008285);; Biological Process: negative regulation of angiogenesis (GO:0016525);; Biological Process: negative regulation of vascular endothelial growth factor receptor signaling pathway (GO:0030948);; Biological Process: reelin-mediated signaling pathway (GO:0038026);; B…	K17633|0|ame:724344|K17633 RAS protein activator-like 2 | (RefSeq) probable Ras GTPase-activating protein	--	[R]	General function prediction only	S	Function unknown	PREDICTED: probable Ras GTPase-activating protein isoform X10 [Apis mellifera]
ONT.5421.4	--	--	Cellular Component: integral component of membrane (GO:0016021);;	--	--	[S]	Function unknown	S	Function unknown	PREDICTED: transmembrane protein 170A [Camponotus floridanus]
rna25091	--	--	--	K15167|0|ame:408458|K15167 mediator of RNA polymerase II transcription subunit 24 | (RefSeq) MED24; mediator of RNA polymerase II transcription subunit 24	--	--	--	K	Transcription	PREDICTED: mediator of RNA polymerase II transcription subunit 24 isoform X2 [Apis mellifera]
ONT.5937.2	[D]	Cell cycle control, cell division, chromosome partitioning	--	K02580|0|ame:552247|K02580 nuclear factor NF-kappa-B p105 subunit | (RefSeq) Rel; nuclear factor NF-kappa-B p100 subunit	--	--	--	S	Function unknown	PREDICTED: nuclear factor NF-kappa-B p110 subunit-like isoform X2 [Apis dorsata]
rna28202	--	--	Molecular Function: peptidase activity (GO:0008233);;	--	--	[L]	Replication, recombination and repair	--	--	inner membrane protease ATP23 [Apis cerana cerana]
rna15386	[K]	Transcription	--	--	--	[S]	Function unknown	S	Function unknown	Leucine-rich repeat-containing protein [Apis cerana cerana]
ONT.5389.2	--	--	--	--	--	[U]	Intracellular trafficking, secretion, and vesicular transport	U	Intracellular trafficking, secretion, and vesicular transport	PREDICTED: uncharacterized protein C17orf39-like [Bombus terrestris]
rna499	--	--	Molecular Function: metal ion binding (GO:0046872);;	--	--	--	--	S	Function unknown	PREDICTED: uncharacterized protein LOC102653920 [Apis mellifera]
ONT.4900.1	--	--	--	K13084|2.6532e-55|ame:408301|K13084 phosphatidylinositol-4,5-bisphosphate 4-phosphatase [EC:3.1.3.78] | (RefSeq) type 1 phosphatidylinositol 4,5-bisphosphate 4-phosphatase	Phosphatidylinositol signaling system (ko04070)	[R]	General function prediction only	S	Function unknown	PREDICTED: type 1 phosphatidylinositol 4,5-bisphosphate 4-phosphatase-like [Apis mellifera]
ONT.2929.3	[E]	Amino acid transport and metabolism	Molecular Function: oxidoreductase activity (GO:0016491);; Biological Process: single-organism metabolic process (GO:0044710);;	K00272|1.58176e-86|ame:552692|K00272 D-aspartate oxidase [EC:1.4.3.1] | (RefSeq) D-aspartate oxidase	Alanine, aspartate and glutamate metabolism (ko00250);; Peroxisome (ko04146)	[E]	Amino acid transport and metabolism	E	Amino acid transport and metabolism	PREDICTED: D-aspartate oxidase-like [Apis mellifera]
ONT.2882.3	--	--	Molecular Function: metal ion binding (GO:0046872);;	K18668|0|ame:413825|K18668 ribonuclease ZC3H12 [EC:3.1.-.-] | (RefSeq) probable ribonuclease ZC3H12C	--	[S]	Function unknown	S	Function unknown	PREDICTED: probable ribonuclease ZC3H12C-like isoformX1 [Apis mellifera]
ONT.583.5	--	--	Molecular Function: zinc ion binding (GO:0008270);;	K16061|7.51341e-161|ame:726172|K16061 baculoviral IAP repeat-containing protein 7/8 | (RefSeq) GB17129; death-associated inhibitor of apoptosis 2-like	Ubiquitin mediated proteolysis (ko04120);; Apoptosis - multiple species (ko04215)	[DR]	Cell cycle control, cell division, chromosome partitioning;; General function prediction only	O	Posttranslational modification, protein turnover, chaperones	PREDICTED: apoptosis 2 inhibitor-like [Apis mellifera]
ONT.5830.5	--	--	Molecular Function: SNARE binding (GO:0000149);; Molecular Function: SNAP receptor activity (GO:0005484);; Cellular Component: intracellular (GO:0005622);; Biological Process: intracellular protein transport (GO:0006886);; Cellular Component: integral component of membrane (GO:0016021);; Biological Process: regulation of exocytosis (GO:0017157);; Biological Process: membrane fusion (GO:0061025);;	K04560|3.24426e-128|ame:410279|K04560 syntaxin 1A | (RefSeq) Syx1A; syntaxin 1A	SNARE interactions in vesicular transport (ko04130)	[U]	Intracellular trafficking, secretion, and vesicular transport	U	Intracellular trafficking, secretion, and vesicular transport	PREDICTED: syntaxin-1A-like isoform 1 [Bombus terrestris]
ONT.6287.1	[R]	General function prediction only	Molecular Function: GTP binding (GO:0005525);; Cellular Component: intracellular (GO:0005622);; Biological Process: small GTPase mediated signal transduction (GO:0007264);;	--	--	[U]	Intracellular trafficking, secretion, and vesicular transport	S	Function unknown	PREDICTED: GTP-binding protein ypt7-like [Apis dorsata]
ONT.6030.2	--	--	--	K18406|1.76727e-87|ame:551474|K18406 tudor domain-containing protein 2 | (RefSeq) tudor and KH domain-containing protein	--	--	--	--	--	PREDICTED: tudor and KH domain-containing protein-like isoformX2 [Apis mellifera]
rna12435	[T]	Signal transduction mechanisms	Molecular Function: zinc ion binding (GO:0008270);; Cellular Component: integral component of membrane (GO:0016021);; Molecular Function: protein-cysteine S-palmitoyltransferase activity (GO:0019706);;	K20032|0|ame:411148|K20032 palmitoyltransferase ZDHHC13/17 [EC:2.3.1.225] | (RefSeq) Hip14; palmitoyltransferase ZDHHC17	--	[R]	General function prediction only	S	Function unknown	PREDICTED: palmitoyltransferase ZDHHC17 isoform X2 [Apis mellifera]
ONT.926.1	--	--	Cellular Component: extracellular region (GO:0005576);; Biological Process: chitin metabolic process (GO:0006030);; Molecular Function: chitin binding (GO:0008061);;	--	--	--	--	--	--	PREDICTED: peritrophin-1-like isoform X1 [Apis mellifera]
ONT.1619.2	--	--	Molecular Function: zinc ion binding (GO:0008270);; Molecular Function: ligase activity (GO:0016874);;	K10696|0|nvi:100117420|K10696 E3 ubiquitin-protein ligase BRE1 [EC:2.3.2.27] | (RefSeq) E3 ubiquitin-protein ligase Bre1	--	[O]	Posttranslational modification, protein turnover, chaperones	K	Transcription	PREDICTED: E3 ubiquitin-protein ligase Bre1-like [Solenopsis invicta]
ONT.4791.2	--	--	--	K18749|3.14247e-154|ame:410015|K18749 protein LSM14 | (RefSeq) tral; protein LSM14 homolog A	--	[U]	Intracellular trafficking, secretion, and vesicular transport	S	Function unknown	PREDICTED: protein LSM14 homolog A isoform X2 [Apis mellifera]
rna23076	--	--	--	--	--	--	--	S	Function unknown	PREDICTED: uncharacterized protein LOC102676278 isoform X1 [Apis dorsata]
rna16926	[L]	Replication, recombination and repair	Biological Process: telomere maintenance (GO:0000723);; Biological Process: DNA repair (GO:0006281);; Molecular Function: ATPase activity (GO:0016887);; Cellular Component: Mre11 complex (GO:0030870);;	K10866|0|ame:726642|K10866 DNA repair protein RAD50 [EC:3.6.-.-] | (RefSeq) rad50; DNA repair protein RAD50	Homologous recombination (ko03440);; Non-homologous end-joining (ko03450)	[L]	Replication, recombination and repair	L	Replication, recombination and repair	PREDICTED: LOW QUALITY PROTEIN: DNA repair protein RAD50 [Apis mellifera]
ONT.3740.28	[E]	Amino acid transport and metabolism	Molecular Function: peptidase activity (GO:0008233);;	--	--	[EO]	Amino acid transport and metabolism;; Posttranslational modification, protein turnover, chaperones	E	Amino acid transport and metabolism	PREDICTED: glutamyl aminopeptidase-like isoform X1 [Apis mellifera]
ONT.5194.3	--	--	--	--	--	--	--	--	--	PREDICTED: uncharacterized protein LOC100577504 isoform X1 [Apis mellifera]
ONT.5551.8	[C]	Energy production and conversion	Molecular Function: NADH dehydrogenase (ubiquinone) activity (GO:0008137);; Molecular Function: FMN binding (GO:0010181);; Molecular Function: NAD binding (GO:0051287);; Molecular Function: 4 iron, 4 sulfur cluster binding (GO:0051539);; Biological Process: oxidation-reduction process (GO:0055114);;	K03942|0|ame:408367|K03942 NADH dehydrogenase (ubiquinone) flavoprotein 1 [EC:1.6.5.3 1.6.99.3] | (RefSeq) Ndufv1; NADH dehydrogenase [ubiquinone] flavoprotein 1, mitochondrial	Oxidative phosphorylation (ko00190)	[C]	Energy production and conversion	C	Energy production and conversion	PREDICTED: NADH dehydrogenase [ubiquinone] flavoprotein 1, mitochondrial-like [Apis florea]
rna26611	--	--	--	--	--	--	--	S	Function unknown	PREDICTED: erythroid differentiation-related factor 1 isoform X2 [Apis mellifera]
rna25374	--	--	--	--	--	--	--	S	Function unknown	PREDICTED: uncharacterized protein LOC726276 [Apis mellifera]
ONT.2912.3	[JO]	Translation, ribosomal structure and biogenesis;; Posttranslational modification, protein turnover, chaperones	Biological Process: metabolic process (GO:0008152);; Molecular Function: oxidoreductase activity, acting on paired donors, with incorporation or reduction of molecular oxygen (GO:0016705);; Molecular Function: ion binding (GO:0043167);; Molecular Function: dioxygenase activity (GO:0051213);;	K00472|7.16248e-109|aag:AaeL_AAEL007038|K00472 prolyl 4-hydroxylase [EC:1.14.11.2] | (RefSeq) AAEL007038-PA	Arginine and proline metabolism (ko00330)	[E]	Amino acid transport and metabolism	S	Function unknown	PREDICTED: prolyl 4-hydroxylase subunit alpha-2 [Harpegnathos saltator]
rna5970	--	--	Cellular Component: motile cilium (GO:0031514);;	--	--	--	--	S	Function unknown	Sperm flagellar protein [Apis cerana cerana]
ONT.2725.1	--	--	--	--	--	--	--	S	Function unknown	PREDICTED: flavin reductase (NADPH)-like [Apis mellifera]
rna25334	--	--	--	--	--	--	--	S	Function unknown	PREDICTED: uncharacterized protein LOC100578776 isoform X1 [Apis mellifera]
ONT.3506.2	--	--	Molecular Function: binding (GO:0005488);;	--	--	--	--	Z	Cytoskeleton	PREDICTED: osmotic avoidance abnormal protein 3 isoform X3 [Apis mellifera]
ONT.1764.3	[T]	Signal transduction mechanisms	--	K05770|1.85464e-41|ame:413997|K05770 benzodiazapine receptor | (RefSeq) translocator protein	Neuroactive ligand-receptor interaction (ko04080);; Apoptosis - fly (ko04214)	[T]	Signal transduction mechanisms	T	Signal transduction mechanisms	PREDICTED: translocator protein-like [Apis mellifera]
rna15162	--	--	--	--	--	--	--	S	Function unknown	PREDICTED: uncharacterized protein LOC100577080 isoform X3 [Apis mellifera]
ONT.899.38	--	--	Cellular Component: mitochondrial inner membrane (GO:0005743);; Cellular Component: integral component of membrane (GO:0016021);; Biological Process: transmembrane transport (GO:0055085);;	K15085|1.08334e-112|ame:413551|K15085 solute carrier family 25, member 42 | (RefSeq) mitochondrial coenzyme A transporter SLC25A42	--	[C]	Energy production and conversion	S	Function unknown	PREDICTED: mitochondrial coenzyme A transporter SLC25A42-like isoformX1 [Apis mellifera]
rna17307	--	--	Molecular Function: dolichyl-diphosphooligosaccharide-protein glycotransferase activity (GO:0004579);; Cellular Component: endoplasmic reticulum membrane (GO:0005789);; Biological Process: protein glycosylation (GO:0006486);; Cellular Component: integral component of membrane (GO:0016021);;	K12666|0|ame:726087|K12666 oligosaccharyltransferase complex subunit alpha (ribophorin I) | (RefSeq) Rpn1, GB14947; ribophorin I	N-Glycan biosynthesis (ko00510);; Protein processing in endoplasmic reticulum (ko04141)	[O]	Posttranslational modification, protein turnover, chaperones	S	Function unknown	dolichyl-diphosphooligosaccharide--protein glycosyltransferase subunit 1 [Apis mellifera]
ONT.491.6	--	--	Cellular Component: membrane (GO:0016020);;	--	--	[O]	Posttranslational modification, protein turnover, chaperones	S	Function unknown	PREDICTED: tetratricopeptide repeat protein 4 [Apis mellifera]
ONT.5160.52	--	--	Cellular Component: integral component of membrane (GO:0016021);; Biological Process: transmembrane transport (GO:0055085);;	--	--	[G]	Carbohydrate transport and metabolism	G	Carbohydrate transport and metabolism	PREDICTED: monocarboxylate transporter 9-like isoform X1 [Apis mellifera]
rna11730	[P]	Inorganic ion transport and metabolism	Molecular Function: magnesium ion binding (GO:0000287);; Molecular Function: phospholipid-translocating ATPase activity (GO:0004012);; Molecular Function: ATP binding (GO:0005524);; Cellular Component: integral component of membrane (GO:0016021);; Biological Process: phospholipid translocation (GO:0045332);;	K01530|0|ame:413328|K01530 phospholipid-translocating ATPase [EC:3.6.3.1] | (RefSeq) phospholipid-transporting ATPase ID	--	[R]	General function prediction only	P	Inorganic ion transport and metabolism	PREDICTED: phospholipid-transporting ATPase ID isoform X6 [Apis mellifera]
ONT.5632.7	--	--	Molecular Function: transferase activity (GO:0016740);;	K10812|8.44059e-116|ame:411457|K10812 beta-1,3-glucuronyltransferase [EC:2.4.1.135 2.4.1.-] | (RefSeq) GlcAT-P; galactosylgalactosylxylosylprotein 3-beta-glucuronosyltransferase P	--	[O]	Posttranslational modification, protein turnover, chaperones	S	Function unknown	PREDICTED: galactosylgalactosylxylosylprotein 3-beta-glucuronosyltransferase P isoform X5 [Apis mellifera]
rna14722	--	--	Molecular Function: actin binding (GO:0003779);; Cellular Component: intracellular (GO:0005622);; Biological Process: negative regulation of actin filament polymerization (GO:0030837);;	K08870|0|ame:410169|K08870 twinfilin | (RefSeq) twf; twinfilin	--	[W]	Extracellular structures	S	Function unknown	PREDICTED: twinfilin isoform X1 [Apis mellifera]
rna5745	[T]	Signal transduction mechanisms	Molecular Function: guanylate cyclase activity (GO:0004383);; Molecular Function: protein kinase activity (GO:0004672);; Molecular Function: ATP binding (GO:0005524);; Cellular Component: intracellular (GO:0005622);; Biological Process: cGMP biosynthetic process (GO:0006182);; Biological Process: protein phosphorylation (GO:0006468);; Cellular Component: integral component of membrane (GO:0016021…	K12322|0|ame:409422|K12322 guanylate cyclase 2F [EC:4.6.1.2] | (RefSeq) GB11811; uncharacterized LOC409422	Purine metabolism (ko00230)	[T]	Signal transduction mechanisms	T	Signal transduction mechanisms	PREDICTED: retinal guanylyl cyclase 2-like isoform X1 [Apis dorsata]
ONT.4081.3	[H]	Coenzyme transport and metabolism	Biological Process: metabolic process (GO:0008152);; Molecular Function: S-adenosylmethionine-dependent methyltransferase activity (GO:0008757);; Molecular Function: 3-demethylubiquinone-n 3-O-methyltransferase activity (GO:0061542);;	K00591|7.36975e-91|ame:412082|K00591 polyprenyldihydroxybenzoate methyltransferase / 3-demethylubiquinol 3-O-methyltransferase [EC:2.1.1.114 2.1.1.64] | (RefSeq) ubiquinone biosynthesis O-methyltransferase, mitochondrial	Ubiquinone and other terpenoid-quinone biosynthesis (ko00130)	[H]	Coenzyme transport and metabolism	H	Coenzyme transport and metabolism	PREDICTED: hexaprenyldihydroxybenzoate methyltransferase, mitochondrial-like [Apis dorsata]
ONT.6712.1	[C]	Energy production and conversion	Molecular Function: ATP binding (GO:0005524);; Biological Process: ATP synthesis coupled proton transport (GO:0015986);; Biological Process: ATP hydrolysis coupled proton transport (GO:0015991);; Cellular Component: proton-transporting ATP synthase complex, catalytic core F(1) (GO:0045261);; Molecular Function: proton-transporting ATP synthase activity, rotational mechanism (GO:0046933);;	K02133|0|ame:551766|K02133 F-type H+-transporting ATPase subunit beta [EC:3.6.3.14] | (RefSeq) ATPsyn-beta, Atp5b; ATP synthase subunit beta, mitochondrial	Oxidative phosphorylation (ko00190)	[C]	Energy production and conversion	C	Energy production and conversion	PREDICTED: ATP synthase subunit beta, mitochondrial-like [Apis dorsata]
rna19135	--	--	Molecular Function: carbohydrate binding (GO:0030246);;	--	--	[O]	Posttranslational modification, protein turnover, chaperones	S	Function unknown	PREDICTED: nodal modulator 3-like [Apis dorsata]
ONT.6094.2	[PR]	Inorganic ion transport and metabolism;; General function prediction only	Molecular Function: catalytic activity (GO:0003824);; Biological Process: metabolic process (GO:0008152);;	K01077|3.81844e-36|ame:410393|K01077 alkaline phosphatase [EC:3.1.3.1] | (RefSeq) GB16820; alkaline phosphatase-like	Folate biosynthesis (ko00790)	[P]	Inorganic ion transport and metabolism	P	Inorganic ion transport and metabolism	PREDICTED: alkaline phosphatase, tissue-nonspecific isozyme-like isoform X15 [Apis mellifera]
rna6078	--	--	Molecular Function: voltage-gated calcium channel activity (GO:0005245);; Molecular Function: calcium ion binding (GO:0005509);; Cellular Component: voltage-gated calcium channel complex (GO:0005891);; Biological Process: regulation of ion transmembrane transport (GO:0034765);; Biological Process: calcium ion transmembrane transport (GO:0070588);;	--	--	[PT]	Inorganic ion transport and metabolism;; Signal transduction mechanisms	P	Inorganic ion transport and metabolism	PREDICTED: voltage-dependent calcium channel type A subunit alpha-1 isoform X11 [Apis mellifera]
ONT.658.6	--	--	Molecular Function: phosphatidylinositol phosphate kinase activity (GO:0016307);; Biological Process: phosphatidylinositol phosphorylation (GO:0046854);;	K00889|2.81679e-73|ame:724991|K00889 1-phosphatidylinositol-4-phosphate 5-kinase [EC:2.7.1.68] | (RefSeq) phosphatidylinositol 4-phosphate 5-kinase type-1 alpha	Inositol phosphate metabolism (ko00562);; Phosphatidylinositol signaling system (ko04070);; Endocytosis (ko04144)	--	--	T	Signal transduction mechanisms	PREDICTED: phosphatidylinositol 4-phosphate 5-kinase type-1 gamma isoform X14 [Apis mellifera]
ONT.875.7	--	--	Molecular Function: DNA binding (GO:0003677);; Cellular Component: nucleus (GO:0005634);;	--	--	[R]	General function prediction only	S	Function unknown	PREDICTED: chromatin complexes subunit BAP18-like isoform 1 [Bombus impatiens]
ONT.1602.1	--	--	--	--	--	[S]	Function unknown	O	Posttranslational modification, protein turnover, chaperones	PREDICTED: SH3 domain-binding glutamic acid-rich protein homolog isoform X2 [Apis mellifera]
rna22761	--	--	Cellular Component: integral component of membrane (GO:0016021);;	--	--	[T]	Signal transduction mechanisms	S	Function unknown	PREDICTED: lachesin isoform X1 [Apis mellifera]
ONT.3232.5	--	--	--	--	--	--	--	--	--	PREDICTED: uncharacterized protein LOC102653823 [Apis mellifera]
rna12629	[J]	Translation, ribosomal structure and biogenesis	Molecular Function: nucleic acid binding (GO:0003676);; Molecular Function: asparagine-tRNA ligase activity (GO:0004816);; Molecular Function: ATP binding (GO:0005524);; Cellular Component: cytoplasm (GO:0005737);; Biological Process: DNA replication (GO:0006260);; Biological Process: DNA repair (GO:0006281);; Biological Process: asparaginyl-tRNA aminoacylation (GO:0006421);; Molecular Function: …	K01893|0|ame:551088|K01893 asparaginyl-tRNA synthetase [EC:6.1.1.22] | (RefSeq) asparagine--tRNA ligase, cytoplasmic	Aminoacyl-tRNA biosynthesis (ko00970)	[J]	Translation, ribosomal structure and biogenesis	J	Translation, ribosomal structure and biogenesis	PREDICTED: asparagine--tRNA ligase, cytoplasmic [Apis mellifera]
ONT.1583.1	[F]	Nucleotide transport and metabolism	Biological Process: metabolic process (GO:0008152);;	K00876|3.26963e-77|ame:410076|K00876 uridine kinase [EC:2.7.1.48] | (RefSeq) GB15977; probable uridine-cytidine kinase	Pyrimidine metabolism (ko00240);; Drug metabolism - other enzymes (ko00983)	[TZ]	Signal transduction mechanisms;; Cytoskeleton	F	Nucleotide transport and metabolism	PREDICTED: probable uridine-cytidine kinase-like isoform X2 [Apis mellifera]
ONT.6713.1	--	--	--	--	--	--	--	S	Function unknown	PREDICTED: non-structural maintenance of chromosome element 4-like isoform 2 [Apis mellifera]
ONT.4922.1	[P]	Inorganic ion transport and metabolism	Molecular Function: zinc ion transmembrane transporter activity (GO:0005385);; Biological Process: cellular zinc ion homeostasis (GO:0006882);; Biological Process: protein transport (GO:0015031);; Cellular Component: integral component of membrane (GO:0016021);; Biological Process: zinc II ion transmembrane transport (GO:0071577);;	K14713|5.40988e-92|ame:412094|K14713 solute carrier family 39 (zinc transporter), member 7 | (RefSeq) Catsup; protein catecholamines up	--	[P]	Inorganic ion transport and metabolism	P	Inorganic ion transport and metabolism	PREDICTED: protein catecholamines up-like [Apis dorsata]
rna1601	--	--	Cellular Component: integral component of membrane (GO:0016021);;	--	--	[T]	Signal transduction mechanisms	S	Function unknown	PREDICTED: uncharacterized protein LOC410725 isoform X3 [Apis mellifera]
ONT.5060.2	--	--	Cellular Component: mitochondrion (GO:0005739);; Cellular Component: membrane (GO:0016020);; Molecular Function: nucleotidyltransferase activity (GO:0016779);; Biological Process: glycerophospholipid biosynthetic process (GO:0046474);;	--	--	--	--	U	Intracellular trafficking, secretion, and vesicular transport	PREDICTED: mitochondrial translocator assembly and maintenance protein 41 homolog [Apis florea]
rna21497	--	--	--	--	--	[U]	Intracellular trafficking, secretion, and vesicular transport	U	Intracellular trafficking, secretion, and vesicular transport	PREDICTED: vacuolar protein sorting-associated protein 13A [Apis mellifera]
rna8887	[T]	Signal transduction mechanisms	Molecular Function: ubiquitin-protein transferase activity (GO:0004842);; Biological Process: protein ubiquitination (GO:0016567);; Molecular Function: ligase activity (GO:0016874);; Molecular Function: metal ion binding (GO:0046872);;	K12231|0|ame:726254|K12231 E3 ubiquitin-protein ligase HECTD1 [EC:2.3.2.26] | (RefSeq) E3 ubiquitin-protein ligase HECTD1	--	[R]	General function prediction only	O	Posttranslational modification, protein turnover, chaperones	PREDICTED: E3 ubiquitin-protein ligase HECTD1-like isoform X7 [Apis dorsata]
ONT.5192.2	--	--	Molecular Function: nucleic acid binding (GO:0003676);; Molecular Function: metal ion binding (GO:0046872);;	--	--	--	--	S	Function unknown	PREDICTED: zinc finger protein Noc-like [Apis mellifera]
rna27793	[C]	Energy production and conversion	Molecular Function: electron carrier activity (GO:0009055);; Molecular Function: flavin adenine dinucleotide binding (GO:0050660);;	K03522|0|ame:551710|K03522 electron transfer flavoprotein alpha subunit | (RefSeq) electron transfer flavoprotein subunit alpha, mitochondrial	--	[C]	Energy production and conversion	C	Energy production and conversion	PREDICTED: electron transfer flavoprotein subunit alpha, mitochondrial [Apis mellifera]
rna1036	[T]	Signal transduction mechanisms	Molecular Function: voltage-gated potassium channel activity (GO:0005249);; Cellular Component: voltage-gated potassium channel complex (GO:0008076);; Biological Process: potassium ion transmembrane transport (GO:0071805);;	K04926|0|nvi:100119507|K04926 potassium voltage-gated channel KQT-like subfamily member 1 | (RefSeq) potassium voltage-gated channel subfamily KQT member 1-like	--	[P]	Inorganic ion transport and metabolism	P	Inorganic ion transport and metabolism	PREDICTED: potassium voltage-gated channel subfamily KQT member 1-like isoform X1 [Apis mellifera]
ONT.2282.20	--	--	--	--	--	--	--	--	--	PREDICTED: glutamic acid-rich protein-like isoform X2 [Apis dorsata]
rna898	--	--	Cellular Component: membrane (GO:0016020);;	--	--	--	--	U	Intracellular trafficking, secretion, and vesicular transport	PREDICTED: transport and Golgi organization protein 1 [Apis mellifera]
rna828	[T]	Signal transduction mechanisms	--	--	--	[PT]	Inorganic ion transport and metabolism;; Signal transduction mechanisms	U	Intracellular trafficking, secretion, and vesicular transport	PREDICTED: uncharacterized protein LOC107994887 isoform X1 [Apis cerana]
rna14620	--	--	Cellular Component: integral component of membrane (GO:0016021);;	K06890|1.7739e-132|aec:105145366|K06890 uncharacterized protein | (RefSeq) protein lifeguard 3-like	--	[T]	Signal transduction mechanisms	U	Intracellular trafficking, secretion, and vesicular transport	PREDICTED: protein lifeguard 2-like [Apis mellifera]
ONT.5014.1	--	--	--	--	--	[TZR]	Signal transduction mechanisms;; Cytoskeleton;; General function prediction only	S	Function unknown	PREDICTED: hypothetical protein LOC100741757 [Bombus impatiens]
ONT.6938.2	--	--	--	--	--	[S]	Function unknown	S	Function unknown	PREDICTED: UPF0668 protein C10orf76 homolog isoformX1 [Apis mellifera]
ONT.3822.3	[O]	Posttranslational modification, protein turnover, chaperones	Cellular Component: proteasome complex (GO:0000502);; Molecular Function: endopeptidase activity (GO:0004175);; Biological Process: proteolysis (GO:0006508);;	K02732|1.08615e-94|ame:411695|K02732 20S proteasome subunit beta 6 [EC:3.4.25.1] | (RefSeq) Pros26; proteasome subunit beta type-1	Proteasome (ko03050)	[O]	Posttranslational modification, protein turnover, chaperones	O	Posttranslational modification, protein turnover, chaperones	PREDICTED: proteasome subunit beta type-1 [Apis mellifera]
rna20671	--	--	--	--	--	--	--	S	Function unknown	PREDICTED: histone-lysine N-methyltransferase SETMAR-like [Apis mellifera]
ONT.322.1	--	--	--	K09556|1.29883e-34|nvi:100118370|K09556 BCL2-associated athanogene 2 | (RefSeq) BAG family molecular chaperone regulator 2	Protein processing in endoplasmic reticulum (ko04141)	--	--	S	Function unknown	PREDICTED: BAG family molecular chaperone regulator 2-like [Megachile rotundata]
ONT.4467.19	--	--	Molecular Function: tropomyosin binding (GO:0005523);; Biological Process: pointed-end actin filament capping (GO:0051694);;	K10370|1.16194e-52|ame:409024|K10370 tropomodulin | (RefSeq) tmod; tropomodulin	--	[Z]	Cytoskeleton	S	Function unknown	PREDICTED: tropomodulin isoform X10 [Apis mellifera]
ONT.5578.10	--	--	Molecular Function: nucleotide binding (GO:0000166);; Molecular Function: nucleic acid binding (GO:0003676);; Molecular Function: zinc ion binding (GO:0008270);;	K13098|2.53385e-22|ame:552303|K13098 RNA-binding protein FUS | (RefSeq) GB18987; RNA-binding protein cabeza-like	--	[R]	General function prediction only	S	Function unknown	PREDICTED: uncharacterized protein LOC100879389 [Megachile rotundata]
rna3437	[I]	Lipid transport and metabolism	--	--	--	[R]	General function prediction only	I	Lipid transport and metabolism	PREDICTED: neuroligin-2 isoform X2 [Apis mellifera]
ONT.3331.1	[T]	Signal transduction mechanisms	Molecular Function: zinc ion binding (GO:0008270);; Cellular Component: integral component of membrane (GO:0016021);; Molecular Function: protein-cysteine S-palmitoyltransferase activity (GO:0019706);;	K20032|1.10266e-173|ame:411148|K20032 palmitoyltransferase ZDHHC13/17 [EC:2.3.1.225] | (RefSeq) Hip14; palmitoyltransferase ZDHHC17	--	[R]	General function prediction only	S	Function unknown	PREDICTED: palmitoyltransferase ZDHHC17 isoformX1 [Apis mellifera]
ONT.4889.1	--	--	Molecular Function: metal ion binding (GO:0046872);;	K13092|4.62075e-125|ame:409497|K13092 nuclear protein NHN1 | (RefSeq) GB18661; zinc finger CCCH domain-containing protein 18-like	--	--	--	S	Function unknown	PREDICTED: zinc finger CCCH domain-containing protein 18-like isoform X4 [Apis mellifera]
ONT.2859.19	--	--	--	K18211|1.11944e-19|ame:411114|K18211 synaptosomal-associated protein 25 | (RefSeq) synaptosomal-associated protein 25	--	[U]	Intracellular trafficking, secretion, and vesicular transport	S	Function unknown	PREDICTED: synaptosomal-associated protein 25-like [Apis florea]
rna18536	--	--	--	K11974|0|ame:410237|K11974 E3 ubiquitin-protein ligase RNF31 [EC:2.3.2.27] | (RefSeq) GB16174; uncharacterized LOC410237	--	[O]	Posttranslational modification, protein turnover, chaperones	S	Function unknown	PREDICTED: uncharacterized protein LOC410237 isoform X3 [Apis mellifera]
ONT.2392.2	--	--	Cellular Component: plasma membrane (GO:0005886);;	--	--	--	--	S	Function unknown	PREDICTED: uncharacterized protein LOC552428 [Apis mellifera]
rna16596	[L]	Replication, recombination and repair	Molecular Function: DNA binding (GO:0003677);; Molecular Function: DNA helicase activity (GO:0003678);; Molecular Function: ATP binding (GO:0005524);; Cellular Component: nucleus (GO:0005634);; Biological Process: DNA replication initiation (GO:0006270);; Biological Process: DNA duplex unwinding (GO:0032508);; Cellular Component: MCM complex (GO:0042555);;	K02212|0|ame:552291|K02212 DNA replication licensing factor MCM4 [EC:3.6.4.12] | (RefSeq) DNA replication licensing factor MCM4	DNA replication (ko03030)	[L]	Replication, recombination and repair	L	Replication, recombination and repair	PREDICTED: DNA replication licensing factor MCM4 [Apis mellifera]
ONT.1951.3	[G]	Carbohydrate transport and metabolism	Molecular Function: transporter activity (GO:0005215);; Biological Process: transport (GO:0006810);; Cellular Component: integral component of membrane (GO:0016021);;	K09884|2.44009e-31|ame:552149|K09884 aquaporin rerated protein, invertebrate | (RefSeq) GB14542; aquaporin AQPAn.G-like	--	[G]	Carbohydrate transport and metabolism	G	Carbohydrate transport and metabolism	PREDICTED: aquaporin AQPAn.G-like isoform X1 [Apis mellifera]
rna23070	[KL]	Transcription;; Replication, recombination and repair	--	K10876|0|hst:105187242|K10876 RAD54-like protein 2 [EC:3.6.4.12] | (RefSeq) uncharacterized LOC105187242	--	[R]	General function prediction only	L	Replication, recombination and repair	PREDICTED: uncharacterized protein LOC413753 [Apis mellifera]
rna25542	--	--	--	--	--	--	--	--	--	PREDICTED: uncharacterized protein LOC107963969 [Apis mellifera]
ONT.7366.3	--	--	--	K20028|3.59808e-78|ame:550989|K20028 palmitoyltransferase ZDHHC2/15/20 [EC:2.3.1.225] | (RefSeq) palmitoyltransferase ZDHHC15	--	[R]	General function prediction only	S	Function unknown	PREDICTED: palmitoyltransferase ZDHHC15-like isoform X3 [Apis dorsata]
ONT.2944.1	--	--	Cellular Component: membrane (GO:0016020);;	K02306|4.29371e-137|ame:552545|K02306 dally | (RefSeq) dally; division abnormally delayed protein	Wnt signaling pathway (ko04310);; Hippo signaling pathway - fly (ko04391)	--	--	O	Posttranslational modification, protein turnover, chaperones	PREDICTED: division abnormally delayed protein-like [Apis florea]
ONT.3370.15	--	--	Molecular Function: zinc ion binding (GO:0008270);;	K11982|8.15825e-144|ame:550689|K11982 E3 ubiquitin-protein ligase RNF115/126 [EC:2.3.2.27] | (RefSeq) E3 ubiquitin-protein ligase RNF126	--	[O]	Posttranslational modification, protein turnover, chaperones	O	Posttranslational modification, protein turnover, chaperones	PREDICTED: E3 ubiquitin-protein ligase RNF126-like isoform X5 [Apis mellifera]
rna11905	--	--	Cellular Component: intracellular (GO:0005622);; Biological Process: chemical synaptic transmission (GO:0007268);; Molecular Function: diacylglycerol binding (GO:0019992);; Biological Process: intracellular signal transduction (GO:0035556);; Molecular Function: metal ion binding (GO:0046872);;	K15293|0|soc:105194478|K15293 protein unc-13 A/B/C | (RefSeq) uncharacterized LOC105194478	--	[TU]	Signal transduction mechanisms;; Intracellular trafficking, secretion, and vesicular transport	S	Function unknown	PREDICTED: uncharacterized protein LOC108001507 isoform X2 [Apis cerana]
rna24596	--	--	--	--	--	--	--	S	Function unknown	C1q-like venom protein precursor [Apis mellifera]
ONT.2729.3	--	--	--	--	--	--	--	S	Function unknown	PREDICTED: uncharacterized protein LOC725733 isoform X1 [Apis mellifera]
rna8613	--	--	--	K14209|7.47362e-07|aec:105149851|K14209 solute carrier family 36 (proton-coupled amino acid transporter) | (RefSeq) proton-coupled amino acid transporter 1-like	--	--	--	E	Amino acid transport and metabolism	PREDICTED: uncharacterized protein LOC102654066 [Apis mellifera]
ONT.1546.4	[T]	Signal transduction mechanisms	Molecular Function: kinase activity (GO:0016301);; Biological Process: phosphorylation (GO:0016310);;	K04431|0|ame:413389|K04431 mitogen-activated protein kinase kinase 7 [EC:2.7.12.2] | (RefSeq) hem; dual specificity mitogen-activated protein kinase kinase hemipterous	MAPK signaling pathway - fly (ko04013);; Protein processing in endoplasmic reticulum (ko04141);; Apoptosis - fly (ko04214)	[T]	Signal transduction mechanisms	T	Signal transduction mechanisms	PREDICTED: dual specificity mitogen-activated protein kinase kinase hemipterous [Apis mellifera]
rna1744	--	--	Molecular Function: zinc ion binding (GO:0008270);;	K15690|0|ame:552497|K15690 RING finger and CCCH-type zinc finger domain-containing protein | (RefSeq) roq; roquin-1	--	[O]	Posttranslational modification, protein turnover, chaperones	S	Function unknown	PREDICTED: roquin-1 [Apis mellifera]
rna8789	--	--	Molecular Function: zinc ion binding (GO:0008270);; Biological Process: protein ubiquitination (GO:0016567);; Biological Process: positive regulation of canonical Wnt signaling pathway (GO:0090263);;	--	--	--	--	S	Function unknown	PREDICTED: E3 ubiquitin-protein ligase RNF220-like isoform X3 [Apis mellifera]
ONT.184.5	--	--	Cellular Component: integral component of membrane (GO:0016021);;	K15290|3.26282e-48|nvi:100120087|K15290 synaptotagmin-1 | (RefSeq) Syt1; synaptotagmin 1	--	[TU]	Signal transduction mechanisms;; Intracellular trafficking, secretion, and vesicular transport	S	Function unknown	PREDICTED: synaptotagmin 1-like [Bombus terrestris]
rna25217	--	--	Molecular Function: phosphatidylinositol phosphate kinase activity (GO:0016307);; Biological Process: phosphatidylinositol phosphorylation (GO:0046854);;	K00920|0|nvi:100116347|K00920 1-phosphatidylinositol-5-phosphate 4-kinase [EC:2.7.1.149] | (RefSeq) phosphatidylinositol 5-phosphate 4-kinase type-2 alpha	Inositol phosphate metabolism (ko00562);; Phosphatidylinositol signaling system (ko04070)	[T]	Signal transduction mechanisms	T	Signal transduction mechanisms	PREDICTED: phosphatidylinositol 5-phosphate 4-kinase type-2 alpha isoform X2 [Apis mellifera]
rna25535	[K]	Transcription	Molecular Function: ATP binding (GO:0005524);; Cellular Component: integral component of membrane (GO:0016021);;	--	--	[R]	General function prediction only	S	Function unknown	PREDICTED: insulin-like growth factor-binding protein complex acid labile subunit [Apis mellifera]
rna14042	[T]	Signal transduction mechanisms	Molecular Function: protein kinase activity (GO:0004672);; Molecular Function: ATP binding (GO:0005524);; Biological Process: protein phosphorylation (GO:0006468);; Cellular Component: integral component of membrane (GO:0016021);;	K05125|0|ame:408922|K05125 discoidin domain receptor family member 2 [EC:2.7.10.1] | (RefSeq) GB14767; discoidin domain-containing receptor 2-like	--	[T]	Signal transduction mechanisms	T	Signal transduction mechanisms	PREDICTED: discoidin domain-containing receptor 2-like [Apis mellifera]
rna9474	--	--	--	--	--	--	--	S	Function unknown	PREDICTED: uncharacterized protein LOC551519 isoform X2 [Apis mellifera]
rna23121	--	--	Cellular Component: nucleus (GO:0005634);;	K11585|2.8031e-101|ame:410395|K11585 chromobox protein 1 | (RefSeq) GB11864; chromobox protein homolog 1-like	--	[B]	Chromatin structure and dynamics	S	Function unknown	PREDICTED: chromobox protein homolog 1-like [Apis cerana]
ONT.7045.4	--	--	--	K15121|7.69381e-39|ame:410612|K15121 solute carrier family 25, member 44 | (RefSeq) solute carrier family 25 member 44	--	[C]	Energy production and conversion	S	Function unknown	PREDICTED: solute carrier family 25 member 44-like [Apis florea]
rna1965	[K]	Transcription	Molecular Function: DNA binding (GO:0003677);; Molecular Function: NAD+ ADP-ribosyltransferase activity (GO:0003950);; Cellular Component: nucleus (GO:0005634);; Biological Process: protein ADP-ribosylation (GO:0006471);; Molecular Function: zinc ion binding (GO:0008270);; Molecular Function: NAD binding (GO:0051287);;	K10798|0|ame:552095|K10798 poly [ADP-ribose] polymerase [EC:2.4.2.30] | (RefSeq) Parp; poly [ADP-ribose] polymerase	Base excision repair (ko03410);; Apoptosis - fly (ko04214)	[KLO]	Transcription;; Replication, recombination and repair;; Posttranslational modification, protein turnover, chaperones	S	Function unknown	PREDICTED: poly [ADP-ribose] polymerase [Apis mellifera]
rna1946	--	--	--	--	--	--	--	--	--	PREDICTED: uncharacterized protein LOC102655469 [Apis mellifera]
ONT.6299.1	[O]	Posttranslational modification, protein turnover, chaperones	Molecular Function: hydrolase activity (GO:0016787);;	--	--	[E]	Amino acid transport and metabolism	O	Posttranslational modification, protein turnover, chaperones	PREDICTED: serine protease 53 [Apis mellifera]
rna8779	--	--	Molecular Function: metal ion binding (GO:0046872);;	--	--	[R]	General function prediction only	--	--	BTB/POZ domain-containing protein 17 [Eufriesea mexicana]
ONT.1116.1	--	--	Molecular Function: nucleotide binding (GO:0000166);; Molecular Function: nucleic acid binding (GO:0003676);;	K12881|1.0898e-58|ame:725396|K12881 THO complex subunit 4 | (RefSeq) THO complex subunit 4	RNA transport (ko03013);; mRNA surveillance pathway (ko03015);; Spliceosome (ko03040)	[A]	RNA processing and modification	S	Function unknown	PREDICTED: THO complex subunit 4-like [Apis mellifera]
ONT.7125.7	--	--	Molecular Function: calcium ion binding (GO:0005509);; Cellular Component: plasma membrane (GO:0005886);; Biological Process: homophilic cell adhesion via plasma membrane adhesion molecules (GO:0007156);; Cellular Component: integral component of membrane (GO:0016021);;	--	--	[S]	Function unknown	S	Function unknown	PREDICTED: DE-cadherin-like [Apis dorsata]
rna24974	--	--	Biological Process: multicellular organism development (GO:0007275);; Molecular Function: zinc ion binding (GO:0008270);; Biological Process: protein transport (GO:0015031);;	K17595|0|ame:100577050|K17595 spermatogenesis-associated protein 2 | (RefSeq) GDP-fucose protein O-fucosyltransferase 2-like	--	--	--	S	Function unknown	PREDICTED: uncharacterized protein LOC100577050 isoform X1 [Apis mellifera]
rna11833	--	--	Cellular Component: integral component of membrane (GO:0016021);;	--	--	[S]	Function unknown	S	Function unknown	PREDICTED: transmembrane protein 60 [Apis mellifera]
rna9827	[G]	Carbohydrate transport and metabolism	Cellular Component: integral component of membrane (GO:0016021);; Biological Process: transmembrane transport (GO:0055085);;	--	--	[G]	Carbohydrate transport and metabolism	G	Carbohydrate transport and metabolism	PREDICTED: monocarboxylate transporter 14-like isoform X1 [Apis cerana]
ONT.6968.1	--	--	--	--	--	--	--	S	Function unknown	PREDICTED: hypothetical protein LOC100744224 [Bombus impatiens]
rna4823	[X]	Mobilome: prophages, transposons	--	--	--	[T]	Signal transduction mechanisms	S	Function unknown	PREDICTED: Down syndrome cell adhesion molecule-like protein Dscam2 isoform X7 [Apis mellifera]
rna566	--	--	--	--	--	--	--	S	Function unknown	PREDICTED: uncharacterized protein LOC107963979 [Apis mellifera]
rna19047	--	--	Molecular Function: zinc ion binding (GO:0008270);; Molecular Function: ligase activity (GO:0016874);;	K20779|0|ame:410198|K20779 E3 ubiquitin-protein ligase RNF168 [EC:2.3.2.27] | (RefSeq) GB11306; kinesin-related protein 4-like	--	[O]	Posttranslational modification, protein turnover, chaperones	O	Posttranslational modification, protein turnover, chaperones	PREDICTED: kinesin-related protein 4-like [Apis mellifera]
ONT.5530.4	--	--	--	--	--	[R]	General function prediction only	S	Function unknown	PREDICTED: beta-lactamase-like protein 2-like isoform X2 [Apis mellifera]
rna21790	[DZ]	Cell cycle control, cell division, chromosome partitioning;; Cytoskeleton	--	K11494|0|ame:552695|K11494 RCC1 and BTB domain-containing protein | (RefSeq) GB16157; RCC1 and BTB domain-containing protein 1-like	--	[S]	Function unknown	DZ	Cell cycle control, cell division, chromosome partitioning;; Cytoskeleton	PREDICTED: RCC1 and BTB domain-containing protein 1-like isoform X2 [Apis mellifera]
ONT.3108.6	[G]	Carbohydrate transport and metabolism	Biological Process: metabolic process (GO:0008152);; Cellular Component: integral component of membrane (GO:0016021);; Molecular Function: transferase activity, transferring hexosyl groups (GO:0016758);;	K00699|8.29542e-162|ame:413043|K00699 glucuronosyltransferase [EC:2.4.1.17] | (RefSeq) GB17015; UDP-glucuronosyltransferase 1-3-like	--	[GC]	Carbohydrate transport and metabolism;; Energy production and conversion	S	Function unknown	PREDICTED: UDP-glucuronosyltransferase 1-3-like [Apis dorsata]
rna23150	[QV]	Secondary metabolites biosynthesis, transport and catabolism;; Defense mechanisms	Molecular Function: monooxygenase activity (GO:0004497);; Molecular Function: iron ion binding (GO:0005506);; Cellular Component: integral component of membrane (GO:0016021);; Molecular Function: oxidoreductase activity, acting on paired donors, with incorporation or reduction of molecular oxygen (GO:0016705);; Molecular Function: heme binding (GO:0020037);; Biological Process: oxidation-reductio…	K14999|0|ame:408383|K14999 cytochrome P450 family 6 [EC:1.14.-.-] | (RefSeq) CYP6AQ1, GB15409; cytochrome P450 6AQ1	--	[Q]	Secondary metabolites biosynthesis, transport and catabolism	Q	Secondary metabolites biosynthesis, transport and catabolism	cytochrome P450 6AQ1 [Apis mellifera]
ONT.899.22	--	--	--	K15085|3.62339e-48|ame:413551|K15085 solute carrier family 25, member 42 | (RefSeq) mitochondrial coenzyme A transporter SLC25A42	--	[C]	Energy production and conversion	S	Function unknown	PREDICTED: solute carrier family 25 member 42-like isoform 1 [Bombus impatiens]
rna603	[M]	Cell wall/membrane/envelope biogenesis	Molecular Function: transmembrane receptor protein tyrosine kinase activity (GO:0004714);; Molecular Function: ATP binding (GO:0005524);; Biological Process: transmembrane receptor protein tyrosine kinase signaling pathway (GO:0007169);; Cellular Component: integral component of membrane (GO:0016021);; Biological Process: peptidyl-tyrosine phosphorylation (GO:0018108);;	K05096|0|ame:413303|K05096 FMS-like tyrosine kinase 1 [EC:2.7.10.1] | (RefSeq) Pvr; vascular endothelial growth factor receptor 1	Endocytosis (ko04144)	[T]	Signal transduction mechanisms	T	Signal transduction mechanisms	PREDICTED: vascular endothelial growth factor receptor 1 [Apis mellifera]
ONT.5596.2	--	--	--	K12114|1.54189e-06|ame:410253|K12114 vrille | (RefSeq) Vri; ataxin-2 homolog	Circadian rhythm - fly (ko04711)	--	--	K	Transcription	PREDICTED: hypothetical protein LOC100651769 [Bombus terrestris]
ONT.3124.12	[G]	Carbohydrate transport and metabolism	Biological Process: maltose metabolic process (GO:0000023);; Molecular Function: alpha-1,4-glucosidase activity (GO:0004558);; Cellular Component: integral component of membrane (GO:0016021);; Molecular Function: maltose alpha-glucosidase activity (GO:0032450);;	--	--	[G]	Carbohydrate transport and metabolism	G	Carbohydrate transport and metabolism	alpha glucosidase 2 precursor [Apis mellifera]
ONT.7157.18	[G]	Carbohydrate transport and metabolism	Biological Process: microtubule cytoskeleton organization (GO:0000226);; Cellular Component: plasma membrane (GO:0005886);; Biological Process: actin filament organization (GO:0007015);; Biological Process: germarium-derived egg chamber formation (GO:0007293);; Biological Process: axon guidance (GO:0007411);; Cellular Component: intracellular non-membrane-bounded organelle (GO:0043232);; Cellular…	K18622|1.4833e-67|dan:Dana_GF12608|K18622 adducin | (RefSeq) GF12608 gene product from transcript GF12608-RB	--	[TZ]	Signal transduction mechanisms;; Cytoskeleton	G	Carbohydrate transport and metabolism	GF12608 [Drosophila ananassae]
rna27956	--	--	--	--	--	--	--	S	Function unknown	PREDICTED: uncharacterized protein LOC726021 isoform X3 [Apis mellifera]
rna392	--	--	--	K14943|0|soc:105208036|K14943 muscleblind | (RefSeq) signal transducer and activator of transcription A-like	--	[K]	Transcription	S	Function unknown	PREDICTED: zinc finger protein 36, C3H1 type-like 3 isoform X4 [Apis mellifera]
ONT.3369.2	[T]	Signal transduction mechanisms	Molecular Function: protein serine/threonine kinase activity (GO:0004674);; Molecular Function: ATP binding (GO:0005524);; Biological Process: protein phosphorylation (GO:0006468);;	K07179|1.28757e-141|ame:550969|K07179 RIO kinase 2 [EC:2.7.11.1] | (RefSeq) serine/threonine-protein kinase RIO2	Ribosome biogenesis in eukaryotes (ko03008)	[TR]	Signal transduction mechanisms;; General function prediction only	T	Signal transduction mechanisms	PREDICTED: serine/threonine-protein kinase RIO2-like [Apis mellifera]
ONT.3697.11	--	--	--	--	--	[R]	General function prediction only	S	Function unknown	PREDICTED: moesin/ezrin/radixin homolog 1-like isoform X6 [Apis dorsata]
rna10876	--	--	Molecular Function: transcription factor activity, sequence-specific DNA binding (GO:0003700);; Biological Process: regulation of transcription, DNA-templated (GO:0006355);; Molecular Function: sequence-specific DNA binding (GO:0043565);;	--	--	--	--	K	Transcription	PREDICTED: uncharacterized protein LOC413653 isoform X1 [Apis mellifera]
rna21524	--	--	Molecular Function: structural molecule activity (GO:0005198);; Cellular Component: intracellular (GO:0005622);; Biological Process: retrograde vesicle-mediated transport, Golgi to ER (GO:0006890);;	K14079|0|ame:409838|K14079 poly(A) RNA polymerase GLD2 [EC:2.7.7.19] | (RefSeq) Gld2; poly(A) RNA polymerase gld-2 homolog A	--	[U]	Intracellular trafficking, secretion, and vesicular transport	U	Intracellular trafficking, secretion, and vesicular transport	PREDICTED: uncharacterized protein LOC102676065 [Apis dorsata]
ONT.5187.1	--	--	Molecular Function: phosphoacetylglucosamine mutase activity (GO:0004610);; Cellular Component: cytosol (GO:0005829);; Biological Process: carbohydrate metabolic process (GO:0005975);; Biological Process: UDP-N-acetylglucosamine biosynthetic process (GO:0006048);; Molecular Function: metal ion binding (GO:0046872);;	K01836|2.28495e-146|ame:725539|K01836 phosphoacetylglucosamine mutase [EC:5.4.2.3] | (RefSeq) phosphoacetylglucosamine mutase	Amino sugar and nucleotide sugar metabolism (ko00520)	[G]	Carbohydrate transport and metabolism	G	Carbohydrate transport and metabolism	PREDICTED: phosphoacetylglucosamine mutase-like [Apis dorsata]
rna15822	--	--	--	--	--	--	--	S	Function unknown	PREDICTED: uncharacterized protein LOC102656248 [Apis mellifera]
ONT.76.6	--	--	Molecular Function: nucleotide binding (GO:0000166);; Molecular Function: nucleic acid binding (GO:0003676);;	--	--	[A]	RNA processing and modification	S	Function unknown	PREDICTED: RNA-binding protein 1-like isoform X6 [Apis mellifera]
ONT.1426.1	--	--	--	--	--	[O]	Posttranslational modification, protein turnover, chaperones	L	Replication, recombination and repair	PREDICTED: UBX domain-containing protein 7-like [Apis mellifera]
ONT.4585.3	--	--	--	--	--	[K]	Transcription	S	Function unknown	PREDICTED: leukocyte receptor cluster member 8 homolog isoform X1 [Apis mellifera]
rna6496	[I]	Lipid transport and metabolism	--	--	--	[C]	Energy production and conversion	C	Energy production and conversion	PREDICTED: glycerophosphodiester phosphodiesterase domain-containing protein 1-like isoform X2 [Apis dorsata]
rna25057	[T]	Signal transduction mechanisms	Molecular Function: voltage-gated potassium channel activity (GO:0005249);; Cellular Component: integral component of membrane (GO:0016021);; Biological Process: potassium ion transmembrane transport (GO:0071805);;	K04905|0|ame:410498|K04905 potassium voltage-gated channel Eag-related subfamily H member 2 | (RefSeq) potassium voltage-gated channel subfamily H member 6	--	[PT]	Inorganic ion transport and metabolism;; Signal transduction mechanisms	U	Intracellular trafficking, secretion, and vesicular transport	PREDICTED: potassium voltage-gated channel subfamily H member 2 isoform X1 [Apis mellifera]
ONT.1398.1	--	--	--	K20186|3.32279e-69|ame:409088|K20186 biogenesis of lysosome-related organelles complex 1 subunit 3 | (RefSeq) GB11879; uncharacterized LOC409088	--	--	--	S	Function unknown	PREDICTED: biogenesis of lysosome-related organelles complex 1 subunit 3-like isoform 1 [Apis mellifera]
rna18375	--	--	Molecular Function: GTP binding (GO:0005525);;	K16186|0|ame:551980|K16186 Ras-related GTP-binding protein C/D | (RefSeq) ras-related GTP-binding protein D	mTOR signaling pathway (ko04150)	[U]	Intracellular trafficking, secretion, and vesicular transport	S	Function unknown	PREDICTED: ras-related GTP-binding protein D isoform X2 [Apis mellifera]
ONT.5603.1	--	--	Cellular Component: cell-cell adherens junction (GO:0005913);; Biological Process: embryonic body morphogenesis (GO:0010172);; Biological Process: single organismal cell-cell adhesion (GO:0016337);; Biological Process: regulation of actin cytoskeleton organization (GO:0032956);; Molecular Function: cadherin binding (GO:0045296);;	--	--	[TW]	Signal transduction mechanisms;; Extracellular structures	U	Intracellular trafficking, secretion, and vesicular transport	PREDICTED: catenin delta-2 [Harpegnathos saltator]
rna13496	--	--	--	--	--	[S]	Function unknown	S	Function unknown	PREDICTED: nuclear envelope integral membrane protein 1-like isoform X1 [Apis mellifera]
rna10766	--	--	--	K18211|2.73702e-133|ame:411114|K18211 synaptosomal-associated protein 25 | (RefSeq) synaptosomal-associated protein 25	--	[U]	Intracellular trafficking, secretion, and vesicular transport	U	Intracellular trafficking, secretion, and vesicular transport	PREDICTED: synaptosomal-associated protein 25 isoform X1 [Apis florea]
rna6553	--	--	--	K04266|0|ame:411420|K04266 adenosine receptor A2a | (RefSeq) AdoR; adenosine receptor A2b	Neuroactive ligand-receptor interaction (ko04080)	[R]	General function prediction only	U	Intracellular trafficking, secretion, and vesicular transport	PREDICTED: adenosine receptor A2b [Apis mellifera]
rna13201	--	--	--	--	--	[K]	Transcription	S	Function unknown	PREDICTED: uncharacterized protein LOC409083 [Apis mellifera]
rna14315	--	--	Cellular Component: integral component of membrane (GO:0016021);;	--	--	--	--	S	Function unknown	PREDICTED: trichohyalin isoform X1 [Apis mellifera]
rna17692	[E]	Amino acid transport and metabolism	Molecular Function: glutaminase activity (GO:0004359);; Biological Process: glutamine metabolic process (GO:0006541);;	K01425|0|ame:408991|K01425 glutaminase [EC:3.5.1.2] | (RefSeq) nemy; glutaminase kidney isoform, mitochondrial	Arginine biosynthesis (ko00220);; Alanine, aspartate and glutamate metabolism (ko00250);; D-Glutamine and D-glutamate metabolism (ko00471)	[E]	Amino acid transport and metabolism	E	Amino acid transport and metabolism	PREDICTED: glutaminase kidney isoform, mitochondrial isoform X6 [Apis mellifera]
ONT.5078.1	--	--	--	--	--	[S]	Function unknown	S	Function unknown	PREDICTED: UPF0587 protein v1g245604-like [Apis mellifera]
ONT.402.1	--	--	--	K16513|1.05954e-106|ame:413024|K16513 carboxyl-terminal PDZ ligand of neuronal nitric oxide synthase protein | (RefSeq) GB10113; carboxyl-terminal PDZ ligand of neuronal nitric oxide synthase protein-like	--	[T]	Signal transduction mechanisms	S	Function unknown	PREDICTED: LOW QUALITY PROTEIN: carboxyl-terminal PDZ ligand of neuronal nitric oxide synthase protein-like [Apis mellifera]
rna26942	--	--	Molecular Function: ionotropic glutamate receptor activity (GO:0004970);; Molecular Function: extracellular-glutamate-gated ion channel activity (GO:0005234);; Cellular Component: integral component of membrane (GO:0016021);; Biological Process: ion transmembrane transport (GO:0034220);; Biological Process: ionotropic glutamate receptor signaling pathway (GO:0035235);;	--	--	--	--	--	--	PREDICTED: uncharacterized protein LOC100576097 isoform X1 [Apis mellifera]
ONT.2476.4	--	--	--	K03539|1.92311e-12|nvi:100170021|K03539 ribonuclease P/MRP protein subunit RPP1 [EC:3.1.26.5] | (RefSeq) Rpp30; RNaseP protein p30	Ribosome biogenesis in eukaryotes (ko03008);; RNA transport (ko03013)	--	--	J	Translation, ribosomal structure and biogenesis	PREDICTED: ribonuclease P protein subunit p30-like [Apis dorsata]
ONT.377.4	--	--	--	K17867|9.4562e-63|ame:724329|K17867 diphthamide biosynthesis protein 4 | (RefSeq) GB11751; dnaJ homolog subfamily C member 24-like	--	--	--	O	Posttranslational modification, protein turnover, chaperones	PREDICTED: uncharacterized J domain-containing protein C4H3.01-like [Apis mellifera]
ONT.55.1	--	--	Cellular Component: endoplasmic reticulum membrane (GO:0005789);; Biological Process: cell proliferation (GO:0008283);; Biological Process: peptidyl-lysine modification to peptidyl-hypusine (GO:0008612);; Biological Process: positive regulation of autophagy (GO:0010508);; Biological Process: cell growth (GO:0016049);; Molecular Function: deoxyhypusine monooxygenase activity (GO:0019135);; Molecul…	K06072|1.94372e-23|ame:410763|K06072 deoxyhypusine monooxygenase [EC:1.14.99.29] | (RefSeq) deoxyhypusine hydroxylase	--	[R]	General function prediction only	C	Energy production and conversion	PREDICTED: deoxyhypusine hydroxylase-like [Apis mellifera]
ONT.3338.3	--	--	--	--	--	[O]	Posttranslational modification, protein turnover, chaperones	O	Posttranslational modification, protein turnover, chaperones	PREDICTED: heat shock protein beta-1-like isoform X2 [Apis mellifera]
rna26048	--	--	--	--	--	--	--	S	Function unknown	PREDICTED: uncharacterized protein LOC724249 [Apis mellifera]
rna17275	[T]	Signal transduction mechanisms	Cellular Component: cAMP-dependent protein kinase complex (GO:0005952);; Molecular Function: cAMP-dependent protein kinase regulator activity (GO:0008603);; Molecular Function: kinase activity (GO:0016301);; Molecular Function: cAMP binding (GO:0030552);; Biological Process: regulation of protein kinase activity (GO:0045859);;	K04739|0|soc:105193728|K04739 cAMP-dependent protein kinase regulator | (RefSeq) cAMP-dependent protein kinase type I regulatory subunit	--	[T]	Signal transduction mechanisms	T	Signal transduction mechanisms	PREDICTED: cAMP-dependent protein kinase type I regulatory subunit isoform X1 [Apis mellifera]
rna3278	[E]	Amino acid transport and metabolism	Biological Process: spermine biosynthetic process (GO:0006597);; Molecular Function: spermine synthase activity (GO:0016768);;	K00802|0|ame:410080|K00802 spermine synthase [EC:2.5.1.22] | (RefSeq) spermine synthase	Cysteine and methionine metabolism (ko00270);; Arginine and proline metabolism (ko00330);; beta-Alanine metabolism (ko00410);; Glutathione metabolism (ko00480)	[E]	Amino acid transport and metabolism	E	Amino acid transport and metabolism	PREDICTED: spermine synthase isoform X2 [Apis mellifera]
rna21806	--	--	Molecular Function: actin binding (GO:0003779);; Molecular Function: calcium ion binding (GO:0005509);;	K05699|0|cfo:105250976|K05699 actinin alpha 1/4 | (RefSeq) alpha-actinin, sarcomeric	--	[Z]	Cytoskeleton	Z	Cytoskeleton	PREDICTED: alpha-actinin, sarcomeric isoform X1 [Apis cerana]
rna18662	--	--	--	--	--	[W]	Extracellular structures	O	Posttranslational modification, protein turnover, chaperones	PREDICTED: beta-1-syntrophin isoform X2 [Apis mellifera]
rna9035	--	--	Cellular Component: cytoplasm (GO:0005737);; Biological Process: intracellular protein transport (GO:0006886);; Biological Process: vacuole organization (GO:0007033);;	K20180|0|ame:409117|K20180 vacuolar protein sorting-associated protein 16 | (RefSeq) Vps16A; vacuolar protein sorting-associated protein 16 homolog	--	[U]	Intracellular trafficking, secretion, and vesicular transport	U	Intracellular trafficking, secretion, and vesicular transport	PREDICTED: vacuolar protein sorting-associated protein 16 homolog isoform X1 [Apis mellifera]
ONT.1914.1	--	--	Molecular Function: nucleotide binding (GO:0000166);; Molecular Function: nucleic acid binding (GO:0003676);;	--	--	--	--	K	Transcription	PREDICTED: protein split ends-like [Apis mellifera]
ONT.3988.3	--	--	Biological Process: nuclear-transcribed mRNA catabolic process, nonsense-mediated decay (GO:0000184);;	K18735|1.99057e-86|ame:411774|K18735 protein SMG9 | (RefSeq) protein SMG9	--	[S]	Function unknown	S	Function unknown	PREDICTED: protein SMG9-like [Apis mellifera]
ONT.3236.1	--	--	--	K09560|6.81942e-94|ame:411171|K09560 suppressor of tumorigenicity protein 13 | (RefSeq) putative protein FAM10A4	--	[OT]	Posttranslational modification, protein turnover, chaperones;; Signal transduction mechanisms	S	Function unknown	PREDICTED: hsc70-interacting protein 1-like [Apis dorsata]
rna1092	--	--	--	K00871|0|ame:550645|K00871 phosphorylase kinase gamma subunit [EC:2.7.11.19] | (RefSeq) PhKgamma; max-binding protein MNT	--	[K]	Transcription	S	Function unknown	PREDICTED: mucin-5AC isoform X2 [Apis mellifera]
rna24685	[P]	Inorganic ion transport and metabolism	Biological Process: response to metal ion (GO:0010038);;	K03926|2.72725e-102|ame:552415|K03926 periplasmic divalent cation tolerance protein | (RefSeq) CUTA, GB14175; cutA divalent cation tolerance homolog	--	[P]	Inorganic ion transport and metabolism	P	Inorganic ion transport and metabolism	protein CutA homolog precursor [Apis mellifera]
rna9906	[M]	Cell wall/membrane/envelope biogenesis	--	--	--	[RP]	General function prediction only;; Inorganic ion transport and metabolism	S	Function unknown	PREDICTED: muscle M-line assembly protein unc-89 isoform X5 [Apis mellifera]
ONT.7188.11	--	--	--	K01128|1.40436e-85|ame:410577|K01128 sphingomyelin phosphodiesterase acid-like 3 [EC:3.1.4.-] | (RefSeq) acid sphingomyelinase-like phosphodiesterase 3a	--	[I]	Lipid transport and metabolism	S	Function unknown	PREDICTED: acid sphingomyelinase-like phosphodiesterase 3a-like isoformX1 [Apis mellifera]
ONT.6665.1	[HR]	Coenzyme transport and metabolism;; General function prediction only	Cellular Component: nucleus (GO:0005634);; Molecular Function: sequence-specific DNA binding (GO:0043565);;	--	--	[R]	General function prediction only	S	Function unknown	PREDICTED: translin-like [Apis florea]
ONT.6589.24	--	--	--	--	--	--	--	S	Function unknown	PREDICTED: uncharacterized protein LOC100866734 [Apis florea]
rna5818	--	--	--	--	--	--	--	S	Function unknown	PREDICTED: myb-like protein D [Apis cerana]
ONT.1205.8	--	--	Molecular Function: binding (GO:0005488);; Cellular Component: cytosol (GO:0005829);; Biological Process: female meiosis chromosome segregation (GO:0016321);; Cellular Component: apical cortex (GO:0045179);; Cellular Component: contractile ring (GO:0070938);;	K17336|8.25645e-127|api:100158956|K17336 plastin-3 | (RefSeq) plastin-1-like	--	[Z]	Cytoskeleton	Z	Cytoskeleton	PREDICTED: LOW QUALITY PROTEIN: plastin-1-like [Acyrthosiphon pisum]
rna19226	[T]	Signal transduction mechanisms	--	K08840|0|ame:413504|K08840 TRAF2 and NCK interacting kinase [EC:2.7.11.1] | (RefSeq) msn; serine/threonine-protein kinase mig-15	MAPK signaling pathway - fly (ko04013)	[T]	Signal transduction mechanisms	T	Signal transduction mechanisms	PREDICTED: serine/threonine-protein kinase mig-15-like isoform X3 [Apis dorsata]
rna23669	[O]	Posttranslational modification, protein turnover, chaperones	Molecular Function: serine-type endopeptidase activity (GO:0004252);; Biological Process: proteolysis (GO:0006508);; Cellular Component: integral component of membrane (GO:0016021);;	--	--	[E]	Amino acid transport and metabolism	O	Posttranslational modification, protein turnover, chaperones	PREDICTED: serine proteinase stubble [Apis mellifera]
ONT.611.2	--	--	Molecular Function: phosphotyrosine residue binding (GO:0001784);; Molecular Function: ubiquitin-protein transferase activity (GO:0004842);; Molecular Function: signal transducer activity (GO:0004871);; Molecular Function: calcium ion binding (GO:0005509);; Cellular Component: nucleus (GO:0005634);; Biological Process: cell surface receptor signaling pathway (GO:0007166);; Molecular Function: zin…	K04707|0|nvi:100119672|K04707 E3 ubiquitin-protein ligase CBL [EC:2.3.2.27] | (RefSeq) E3 ubiquitin-protein ligase CBL-B	Ubiquitin mediated proteolysis (ko04120);; Endocytosis (ko04144)	[V]	Defense mechanisms	O	Posttranslational modification, protein turnover, chaperones	PREDICTED: E3 ubiquitin-protein ligase CBL-B-like [Bombus impatiens]
ONT.429.2	--	--	--	K09420|0|ame:409733|K09420 myb proto-oncogene protein | (RefSeq) Myb; transcriptional activator Myb	--	[K]	Transcription	K	Transcription	PREDICTED: transcriptional activator Myb isoform X1 [Apis mellifera]
rna24386	--	--	Cellular Component: cytoplasm (GO:0005737);;	K11248|2.39057e-180|ame:551100|K11248 endophilin-B1 | (RefSeq) endoB; endophilin-B1	Endocytosis (ko04144)	[T]	Signal transduction mechanisms	S	Function unknown	PREDICTED: endophilin-B1 isoform X4 [Apis mellifera]
rna10358	--	--	Cellular Component: integral component of membrane (GO:0016021);;	--	--	--	--	S	Function unknown	PREDICTED: uncharacterized protein LOC100577237 [Apis mellifera]
ONT.5657.4	[T]	Signal transduction mechanisms	Molecular Function: protein kinase activity (GO:0004672);; Molecular Function: ATP binding (GO:0005524);; Biological Process: protein phosphorylation (GO:0006468);;	K08875|0|ame:551424|K08875 nuclear receptor-binding protein | (RefSeq) Madm; nuclear receptor-binding protein homolog	--	[T]	Signal transduction mechanisms	S	Function unknown	PREDICTED: nuclear receptor-binding protein homolog [Apis mellifera]
ONT.2302.4	--	--	--	K14008|2.26831e-60|ame:411006|K14008 endoplasmic reticulum lectin 1 | (RefSeq) endoplasmic reticulum lectin 1	Protein processing in endoplasmic reticulum (ko04141)	[R]	General function prediction only	O	Posttranslational modification, protein turnover, chaperones	PREDICTED: endoplasmic reticulum lectin 1-like isoform X4 [Apis mellifera]
rna27059	[R]	General function prediction only	Molecular Function: GTP binding (GO:0005525);; Cellular Component: endoplasmic reticulum (GO:0005783);; Cellular Component: Golgi apparatus (GO:0005794);; Biological Process: intracellular protein transport (GO:0006886);; Biological Process: vesicle-mediated transport (GO:0016192);;	K07953|2.03169e-137|ame:409613|K07953 GTP-binding protein SAR1 [EC:3.6.5.-] | (RefSeq) GTP-binding protein SAR1	Protein processing in endoplasmic reticulum (ko04141)	[U]	Intracellular trafficking, secretion, and vesicular transport	U	Intracellular trafficking, secretion, and vesicular transport	PREDICTED: GTP-binding protein SAR1 [Apis mellifera]
rna6302	[G]	Carbohydrate transport and metabolism	--	K00710|0|ame:413987|K00710 polypeptide N-acetylgalactosaminyltransferase [EC:2.4.1.41] | (RefSeq) polypeptide N-acetylgalactosaminyltransferase 5	Mucin type O-Glycan biosynthesis (ko00512)	[O]	Posttranslational modification, protein turnover, chaperones	S	Function unknown	Polypeptide N-acetylgalactosaminyltransferase [Apis cerana cerana]
rna13162	[R]	General function prediction only	Molecular Function: peroxidase activity (GO:0004601);; Biological Process: response to oxidative stress (GO:0006979);; Cellular Component: integral component of membrane (GO:0016021);; Molecular Function: heme binding (GO:0020037);; Cellular Component: chorion (GO:0042600);; Biological Process: oxidation-reduction process (GO:0055114);; Biological Process: cellular oxidant detoxification (GO:0098…	--	--	[R]	General function prediction only	S	Function unknown	PREDICTED: peroxidase-like isoform X3 [Apis cerana]
rna25901	--	--	--	--	--	--	--	S	Function unknown	PREDICTED: putative uncharacterized protein DDB_G0282133 isoform X1 [Apis mellifera]
rna4620	--	--	Molecular Function: olfactory receptor activity (GO:0004984);; Molecular Function: odorant binding (GO:0005549);; Cellular Component: integral component of membrane (GO:0016021);; Biological Process: detection of chemical stimulus involved in sensory perception of smell (GO:0050911);;	--	--	--	--	S	Function unknown	odorant receptor 52 [Apis mellifera]
ONT.5189.10	--	--	Molecular Function: nucleotide binding (GO:0000166);; Molecular Function: nucleic acid binding (GO:0003676);;	--	--	[R]	General function prediction only	S	Function unknown	PREDICTED: hypothetical protein LOC100743736 isoform 2 [Bombus impatiens]
rna128	--	--	Cellular Component: integral component of membrane (GO:0016021);;	K17279|2.04154e-124|ame:551678|K17279 receptor expression-enhancing protein 5/6 | (RefSeq) GB14436; receptor expression-enhancing protein 5-like	--	[U]	Intracellular trafficking, secretion, and vesicular transport	U	Intracellular trafficking, secretion, and vesicular transport	PREDICTED: receptor expression-enhancing protein 5-like isoform X1 [Apis mellifera]
ONT.7004.1	[O]	Posttranslational modification, protein turnover, chaperones	Molecular Function: serine-type peptidase activity (GO:0008236);;	--	--	[E]	Amino acid transport and metabolism	O	Posttranslational modification, protein turnover, chaperones	PREDICTED: anionic trypsin-2 [Apis mellifera]
ONT.3313.6	--	--	--	K11279|6.07242e-55|ame:550824|K11279 nucleosome assembly protein 1-like 1 | (RefSeq) GB14059; nucleosome assembly protein 1-like 1	--	[BD]	Chromatin structure and dynamics;; Cell cycle control, cell division, chromosome partitioning	S	Function unknown	PREDICTED: nucleosome assembly protein 1-like 4-like [Apis florea]
rna10270	--	--	Cellular Component: membrane (GO:0016020);;	--	--	[S]	Function unknown	S	Function unknown	PREDICTED: N-acetylated-alpha-linked acidic dipeptidase-like protein-like isoform X1 [Apis dorsata]
ONT.824.3	--	--	Molecular Function: zinc ion binding (GO:0008270);; Cellular Component: integral component of membrane (GO:0016021);; Molecular Function: oxidoreductase activity (GO:0016491);; Biological Process: oxidation-reduction process (GO:0055114);;	--	--	[CR]	Energy production and conversion;; General function prediction only	C	Energy production and conversion	PREDICTED: quinone oxidoreductase-like isoformX1 [Apis mellifera]
ONT.2962.1	--	--	Cellular Component: integral component of membrane (GO:0016021);; Molecular Function: phosphatidylinositol binding (GO:0035091);;	--	--	--	--	S	Function unknown	PREDICTED: uncharacterized protein LOC100578893 [Apis mellifera]
rna25772	--	--	--	K17198|3.67013e-135|soc:105196015|K17198 Ras-related and estrogen-regulated growth inhibitor-like protein | (RefSeq) ras-related and estrogen-regulated growth inhibitor-like	--	[R]	General function prediction only	S	Function unknown	PREDICTED: ras-related and estrogen-regulated growth inhibitor-like [Apis florea]
rna9726	[R]	General function prediction only	Cellular Component: intracellular (GO:0005622);; Molecular Function: zinc ion binding (GO:0008270);;	K11997|0|ame:409206|K11997 tripartite motif-containing protein 2/3 | (RefSeq) GB18027; tripartite motif-containing protein 2-like	--	[O]	Posttranslational modification, protein turnover, chaperones	S	Function unknown	PREDICTED: tripartite motif-containing protein 2-like isoform X3 [Apis mellifera]
rna12850	[R]	General function prediction only	Molecular Function: GTP binding (GO:0005525);; Cellular Component: intracellular (GO:0005622);; Biological Process: small GTPase mediated signal transduction (GO:0007264);;	K04392|4.27715e-127|ame:552419|K04392 Ras-related C3 botulinum toxin substrate 1 | (RefSeq) ras-like GTP-binding protein RhoL	MAPK signaling pathway - fly (ko04013);; Phagosome (ko04145);; Wnt signaling pathway (ko04310);; AGE-RAGE signaling pathway in diabetic complications (ko04933)	[R]	General function prediction only	S	Function unknown	PREDICTED: ras-like GTP-binding protein RhoL isoform X1 [Apis mellifera]
rna22280	--	--	Cellular Component: integral component of membrane (GO:0016021);;	--	--	--	--	--	--	PREDICTED: uncharacterized protein LOC100576840 [Apis mellifera]
ONT.4072.1	--	--	Molecular Function: binding (GO:0005488);; Biological Process: ion transport (GO:0006811);;	K05850|1.36946e-46|hro:HELRODRAFT_107353|K05850 Ca2+ transporting ATPase, plasma membrane [EC:3.6.3.8] | (RefSeq) hypothetical protein	--	[P]	Inorganic ion transport and metabolism	P	Inorganic ion transport and metabolism	PREDICTED: plasma membrane calcium-transporting ATPase 3-like isoform X11 [Apis dorsata]
rna17098	--	--	--	--	--	--	--	S	Function unknown	PREDICTED: uncharacterized protein LOC409805 isoform X2 [Apis mellifera]
rna3045	--	--	--	K13105|0|ame:725042|K13105 proline-rich protein PRCC | (RefSeq) proline-rich protein PRCC	--	[D]	Cell cycle control, cell division, chromosome partitioning	S	Function unknown	PREDICTED: proline-rich protein PRCC isoform X2 [Apis mellifera]
rna18841	[T]	Signal transduction mechanisms	--	--	--	[D]	Cell cycle control, cell division, chromosome partitioning	T	Signal transduction mechanisms	PREDICTED: apoptosis-stimulating of p53 protein 2-like isoform X3 [Apis mellifera]
ONT.5229.5	[J]	Translation, ribosomal structure and biogenesis	Molecular Function: translation release factor activity (GO:0003747);; Biological Process: translational termination (GO:0006415);;	K15033|3.6954e-100|ame:410376|K15033 peptidyl-tRNA hydrolase ICT1 [EC:3.1.1.29] | (RefSeq) peptidyl-tRNA hydrolase ICT1, mitochondrial	--	[J]	Translation, ribosomal structure and biogenesis	J	Translation, ribosomal structure and biogenesis	PREDICTED: peptidyl-tRNA hydrolase ICT1, mitochondrial-like [Apis mellifera]
rna17352	--	--	--	--	--	--	--	S	Function unknown	PREDICTED: uncharacterized protein LOC100577151 [Apis mellifera]
ONT.4338.1	--	--	--	K11674|0|ame:552310|K11674 microspherule protein 1 | (RefSeq) microspherule protein 1	--	[KT]	Transcription;; Signal transduction mechanisms	T	Signal transduction mechanisms	PREDICTED: microspherule protein 1-like [Apis dorsata]
ONT.5161.13	--	--	Cellular Component: membrane (GO:0016020);;	--	--	[G]	Carbohydrate transport and metabolism	G	Carbohydrate transport and metabolism	PREDICTED: uncharacterized protein LOC102671263 [Apis dorsata]
rna1334	[G]	Carbohydrate transport and metabolism	Molecular Function: transporter activity (GO:0005215);; Cellular Component: integral component of membrane (GO:0016021);; Biological Process: transmembrane transport (GO:0055085);;	K06258|0|ame:409924|K06258 MFS transporter, VNT family, synaptic vesicle glycoprotein 2 | (RefSeq) synaptic vesicle glycoprotein 2B	ECM-receptor interaction (ko04512)	[R]	General function prediction only	G	Carbohydrate transport and metabolism	PREDICTED: synaptic vesicle glycoprotein 2B isoform X1 [Apis mellifera]
rna2082	--	--	Cellular Component: integral component of membrane (GO:0016021);;	--	--	--	--	S	Function unknown	PREDICTED: uncharacterized protein LOC102672174 [Apis dorsata]
rna15544	--	--	--	--	--	--	--	S	Function unknown	PREDICTED: transcription cofactor vestigial-like protein 4 isoform X2 [Apis mellifera]
ONT.4447.11	--	--	Molecular Function: receptor activity (GO:0004872);; Cellular Component: integral component of membrane (GO:0016021);;	K19514|2.28488e-58|ame:552228|K19514 renin receptor | (RefSeq) renin receptor	--	[C]	Energy production and conversion	U	Intracellular trafficking, secretion, and vesicular transport	PREDICTED: renin receptor-like isoform X4 [Apis mellifera]
ONT.6208.1	--	--	Molecular Function: olfactory receptor activity (GO:0004984);; Molecular Function: odorant binding (GO:0005549);; Biological Process: ommochrome biosynthetic process (GO:0006727);; Biological Process: intracellular protein transport (GO:0006886);; Biological Process: lysosome organization (GO:0007040);; Biological Process: neurotransmitter secretion (GO:0007269);; Cellular Component: synaptic ves…	K12399|1.07459e-74|ame:413881|K12399 AP-3 complex subunit sigma | (RefSeq) AP-3 complex subunit sigma-2	Lysosome (ko04142)	[U]	Intracellular trafficking, secretion, and vesicular transport	U	Intracellular trafficking, secretion, and vesicular transport	PREDICTED: AP-3 complex subunit sigma-2-like isoformX1 [Apis mellifera]
rna14020	--	--	--	K17306|7.30836e-160|hst:105188974|K17306 armadillo repeat-containing protein 1 | (RefSeq) armadillo repeat-containing protein 1-like	--	--	--	S	Function unknown	Armadillo repeat-containing protein [Apis cerana cerana]
rna11553	--	--	Biological Process: translation (GO:0006412);;	K02838|6.75994e-118|ame:411482|K02838 ribosome recycling factor | (RefSeq) ribosome-recycling factor, mitochondrial	--	[J]	Translation, ribosomal structure and biogenesis	J	Translation, ribosomal structure and biogenesis	PREDICTED: ribosome-recycling factor, mitochondrial [Apis mellifera]
rna3899	--	--	--	--	--	[R]	General function prediction only	O	Posttranslational modification, protein turnover, chaperones	PREDICTED: uncharacterized protein LOC107992898 [Apis cerana]
rna9491	--	--	--	K02728|1.08127e-175|ame:413757|K02728 20S proteasome subunit alpha 3 [EC:3.4.25.1] | (RefSeq) Pros29; uncharacterized LOC413757	Proteasome (ko03050)	--	--	--	--	PREDICTED: uncharacterized protein LOC413757 [Apis mellifera]
rna17210	--	--	--	K19730|2.74005e-147|ame:726197|K19730 autophagy-related protein 101 | (RefSeq) autophagy-related protein 101	--	[S]	Function unknown	S	Function unknown	PREDICTED: autophagy-related protein 101 [Cephus cinctus]
ONT.2129.3	[J]	Translation, ribosomal structure and biogenesis	Molecular Function: aminopeptidase activity (GO:0004177);; Biological Process: proteolysis (GO:0006508);;	--	--	[R]	General function prediction only	J	Translation, ribosomal structure and biogenesis	PREDICTED: proliferation-associated protein 2G4-like [Apis mellifera]
ONT.7242.16	[K]	Transcription	Molecular Function: DNA binding (GO:0003677);; Biological Process: regulation of transcription, DNA-templated (GO:0006355);;	K09276|2.84697e-49|ame:409854|K09276 Y-box-binding protein 1 | (RefSeq) yps; nuclease-sensitive element-binding protein 1	--	[J]	Translation, ribosomal structure and biogenesis	K	Transcription	PREDICTED: nuclease-sensitive element-binding protein 1 isoform X4 [Apis mellifera]
ONT.5281.9	--	--	--	K06094|0|ame:409348|K06094 lethal(2) giant larvae protein | (RefSeq) lethal(2) giant larvae protein homolog 1	Hippo signaling pathway - fly (ko04391)	[U]	Intracellular trafficking, secretion, and vesicular transport	S	Function unknown	PREDICTED: lethal(2) giant larvae protein homolog 1-like isoform X5 [Apis dorsata]
ONT.312.1	--	--	Cellular Component: membrane (GO:0016020);;	--	--	--	--	--	--	PREDICTED: uncharacterized protein LOC551318 [Apis mellifera]
ONT.2879.1	--	--	Cellular Component: commitment complex (GO:0000243);; Biological Process: spliceosomal complex assembly (GO:0000245);; Biological Process: spliceosomal snRNP assembly (GO:0000387);; Molecular Function: RNA binding (GO:0003723);; Cellular Component: U5 snRNP (GO:0005682);; Cellular Component: U1 snRNP (GO:0005685);; Cellular Component: U2 snRNP (GO:0005686);; Cellular Component: U4 snRNP (GO:00056…	K11087|7.23093e-24|hmg:100207371|K11087 small nuclear ribonucleoprotein D1 | (RefSeq) small nuclear ribonucleoprotein Sm D1-like	Spliceosome (ko03040)	[A]	RNA processing and modification	K	Transcription	PREDICTED: probable small nuclear ribonucleoprotein Sm D1 [Diaphorina citri]
ONT.2221.9	--	--	Biological Process: nematode larval development (GO:0002119);; Molecular Function: ubiquitin-protein transferase activity (GO:0004842);; Molecular Function: ATP binding (GO:0005524);; Biological Process: apoptotic process (GO:0006915);; Biological Process: embryo development ending in birth or egg hatching (GO:0009792);; Biological Process: cell migration (GO:0016477);; Molecular Function: ligase…	K06689|8.8769e-43|lgi:LOTGIDRAFT_205258|K06689 ubiquitin-conjugating enzyme E2 D [EC:2.3.2.23] | (RefSeq) hypothetical protein	Ubiquitin mediated proteolysis (ko04120);; Protein processing in endoplasmic reticulum (ko04141)	[O]	Posttranslational modification, protein turnover, chaperones	O	Posttranslational modification, protein turnover, chaperones	hypothetical protein M513_12671, partial [Trichuris suis]
ONT.5069.30	--	--	Molecular Function: protein domain specific binding (GO:0019904);;	K16197|2.35341e-61|ame:102655329|K16197 14-3-3 protein beta/theta/zeta | (RefSeq) 14-3-3 protein zeta	MAPK signaling pathway - fly (ko04013);; Hippo signaling pathway - fly (ko04391)	[O]	Posttranslational modification, protein turnover, chaperones	T	Signal transduction mechanisms	14-3-3 zeta [Apis florea]
ONT.3519.2	[L]	Replication, recombination and repair	Molecular Function: DNA binding (GO:0003677);; Molecular Function: DNA helicase activity (GO:0003678);; Cellular Component: mitochondrial matrix (GO:0005759);; Biological Process: oxidative phosphorylation (GO:0006119);; Biological Process: respiratory electron transport chain (GO:0022904);; Biological Process: DNA duplex unwinding (GO:0032508);; Biological Process: regulation of mitochondrial mR…	K17675|0|ame:551613|K17675 ATP-dependent RNA helicase SUPV3L1/SUV3 [EC:3.6.4.13] | (RefSeq) GB12042; ATP-dependent RNA helicase SUV3 homolog, mitochondrial	--	[A]	RNA processing and modification	L	Replication, recombination and repair	PREDICTED: ATP-dependent RNA helicase SUV3 homolog, mitochondrial-like [Apis mellifera]
ONT.3311.2	--	--	Molecular Function: nucleotide binding (GO:0000166);; Molecular Function: nucleic acid binding (GO:0003676);;	K14398|1.03908e-23|ame:551973|K14398 cleavage and polyadenylation specificity factor subunit 6/7 | (RefSeq) cleavage and polyadenylation specificity factor subunit CG7185	mRNA surveillance pathway (ko03015)	[A]	RNA processing and modification	A	RNA processing and modification	Cleavage and polyadenylation specificity factor subunit 6 [Harpegnathos saltator]
rna19968	--	--	Cellular Component: extracellular region (GO:0005576);;	--	--	--	--	--	--	PREDICTED: major royal jelly protein 2-like isoform X3 [Apis mellifera]
ONT.771.3	--	--	Molecular Function: nucleotide binding (GO:0000166);; Molecular Function: nucleic acid binding (GO:0003676);; Cellular Component: viral nucleocapsid (GO:0019013);; Cellular Component: intracellular ribonucleoprotein complex (GO:0030529);;	K13159|1.2324e-122|ame:410674|K13159 heterogeneous nuclear ribonucleoprotein L | (RefSeq) sm; heterogeneous nuclear ribonucleoprotein L	--	[A]	RNA processing and modification	S	Function unknown	PREDICTED: heterogeneous nuclear ribonucleoprotein L-like [Bombus terrestris]
rna25341	[F]	Nucleotide transport and metabolism	Molecular Function: nucleoside transmembrane transporter activity (GO:0005337);; Cellular Component: integral component of membrane (GO:0016021);; Biological Process: nucleoside transmembrane transport (GO:1901642);;	K11536|0|ame:410532|K11536 pyrimidine nucleoside transport protein | (RefSeq) solute carrier family 28 member 3	--	[FP]	Nucleotide transport and metabolism;; Inorganic ion transport and metabolism	F	Nucleotide transport and metabolism	PREDICTED: solute carrier family 28 member 3-like isoform X1 [Apis florea]
rna21123	[G]	Carbohydrate transport and metabolism	Molecular Function: transporter activity (GO:0005215);; Cellular Component: integral component of membrane (GO:0016021);; Biological Process: transmembrane transport (GO:0055085);;	--	--	[G]	Carbohydrate transport and metabolism	G	Carbohydrate transport and metabolism	PREDICTED: vesicular glutamate transporter 2.1 isoform X2 [Apis mellifera]
ONT.6726.12	--	--	Molecular Function: chloride channel activity (GO:0005254);; Molecular Function: calcium ion binding (GO:0005509);; Cellular Component: nucleoplasm (GO:0005654);; Cellular Component: mitochondrion (GO:0005739);; Cellular Component: cytosol (GO:0005829);; Biological Process: chloride transport (GO:0006821);; Molecular Function: lipid binding (GO:0008289);; Cellular Component: membrane (GO:0016020)…	K05022|1.57648e-119|ame:408481|K05022 chloride intracellular channel protein 2 | (RefSeq) Clic; chloride intracellular channel exc-4	--	[P]	Inorganic ion transport and metabolism	U	Intracellular trafficking, secretion, and vesicular transport	PREDICTED: chloride intracellular channel exc-4 [Apis mellifera]
rna20568	[T]	Signal transduction mechanisms	--	K14302|0|ame:413343|K14302 nuclear pore complex protein Nup37 | (RefSeq) nucleoporin Nup37	RNA transport (ko03013)	[R]	General function prediction only	U	Intracellular trafficking, secretion, and vesicular transport	PREDICTED: nucleoporin Nup37 [Apis mellifera]
ONT.3178.3	--	--	--	--	--	[R]	General function prediction only	S	Function unknown	PREDICTED: mesencephalic astrocyte-derived neurotrophic factor homolog [Apis mellifera]
ONT.2391.9	[J]	Translation, ribosomal structure and biogenesis	Molecular Function: nucleotide binding (GO:0000166);; Molecular Function: nucleic acid binding (GO:0003676);; Cellular Component: viral nucleocapsid (GO:0019013);; Cellular Component: intracellular ribonucleoprotein complex (GO:0030529);;	--	--	[A]	RNA processing and modification	S	Function unknown	G-3-P dehydrogenase, putative [Ixodes scapularis]
rna24850	--	--	--	--	--	[R]	General function prediction only	S	Function unknown	PREDICTED: uncharacterized protein LOC108556251 [Eufriesea mexicana]
rna14246	--	--	--	--	--	--	--	--	--	PREDICTED: protein PFC0760c-like isoform X1 [Apis mellifera]
ONT.4172.2	--	--	--	K17921|3.82503e-80|ame:409154|K17921 sorting nexin-7/30 | (RefSeq) GB15978; sorting nexin-30-like	--	[U]	Intracellular trafficking, secretion, and vesicular transport	U	Intracellular trafficking, secretion, and vesicular transport	PREDICTED: sorting nexin-30-like [Bombus terrestris]
ONT.5654.3	[O]	Posttranslational modification, protein turnover, chaperones	--	--	--	[O]	Posttranslational modification, protein turnover, chaperones	O	Posttranslational modification, protein turnover, chaperones	PREDICTED: protein-L-isoaspartate O-methyltransferase domain-containing protein 1-like isoform X1 [Apis mellifera]
ONT.6967.13	--	--	--	--	--	--	--	S	Function unknown	PREDICTED: coiled-coil domain-containing protein 142-like isoform X1 [Apis mellifera]
rna13771	--	--	--	K05323|0|ame:725219|K05323 potassium channel subfamily K, invertebrate | (RefSeq) GB13494; TWiK family of potassium channels protein 7-like	--	[P]	Inorganic ion transport and metabolism	P	Inorganic ion transport and metabolism	PREDICTED: TWiK family of potassium channels protein 7-like [Apis mellifera]
rna19168	--	--	Molecular Function: protein domain specific binding (GO:0019904);;	--	--	[T]	Signal transduction mechanisms	O	Posttranslational modification, protein turnover, chaperones	PREDICTED: PRKCA-binding protein isoform X3 [Apis mellifera]
rna22482	[D]	Cell cycle control, cell division, chromosome partitioning	Molecular Function: DNA binding (GO:0003677);; Molecular Function: transcription factor activity, sequence-specific DNA binding (GO:0003700);; Cellular Component: nucleus (GO:0005634);; Cellular Component: cytoplasm (GO:0005737);; Biological Process: regulation of transcription, DNA-templated (GO:0006355);;	K02580|0|ame:552247|K02580 nuclear factor NF-kappa-B p105 subunit | (RefSeq) Rel; nuclear factor NF-kappa-B p100 subunit	--	--	--	S	Function unknown	PREDICTED: nuclear factor NF-kappa-B p100 subunit isoform X2 [Apis mellifera]
rna9146	--	--	--	K10382|0|ame:408779|K10382 dystonin | (RefSeq) shot; short stop	--	[Z]	Cytoskeleton	Z	Cytoskeleton	PREDICTED: LOW QUALITY PROTEIN: microtubule-actin cross-linking factor 1 [Apis mellifera]
ONT.709.1	[M]	Cell wall/membrane/envelope biogenesis	Biological Process: transport (GO:0006810);; Cellular Component: membrane (GO:0016020);;	--	--	[P]	Inorganic ion transport and metabolism	E	Amino acid transport and metabolism	PREDICTED: sodium-coupled monocarboxylate transporter 2-like isoform X1 [Apis mellifera]
ONT.1998.1	--	--	--	K20031|4.93024e-83|ame:412690|K20031 palmitoyltransferase ZDHHC6 [EC:2.3.1.225] | (RefSeq) Zdhhc6; probable palmitoyltransferase Zdhhc6	--	[R]	General function prediction only	S	Function unknown	PREDICTED: palmitoyltransferase ZDHHC6 [Apis mellifera]
rna7991	--	--	Molecular Function: structural constituent of ribosome (GO:0003735);; Cellular Component: mitochondrial small ribosomal subunit (GO:0005763);;	K17410|8.0839e-130|ame:727055|K17410 small subunit ribosomal protein S31 | (RefSeq) mRpS31; 28S ribosomal protein S31, mitochondrial	--	--	--	S	Function unknown	PREDICTED: 28S ribosomal protein S31, mitochondrial [Apis mellifera]
rna20317	--	--	--	K15202|0|ame:727205|K15202 general transcription factor 3C polypeptide 5 (transcription factor C subunit 1) | (RefSeq) general transcription factor 3C polypeptide 5	--	[K]	Transcription	K	Transcription	PREDICTED: general transcription factor 3C polypeptide 5 [Apis mellifera]
ONT.1182.2	[H]	Coenzyme transport and metabolism	Molecular Function: hydroxymethylbilane synthase activity (GO:0004418);; Biological Process: peptidyl-pyrromethane cofactor linkage (GO:0018160);; Biological Process: tetrapyrrole biosynthetic process (GO:0033014);;	K01749|8.63931e-144|ame:551872|K01749 hydroxymethylbilane synthase [EC:2.5.1.61] | (RefSeq) porphobilinogen deaminase	Porphyrin and chlorophyll metabolism (ko00860)	[H]	Coenzyme transport and metabolism	H	Coenzyme transport and metabolism	PREDICTED: porphobilinogen deaminase-like [Apis mellifera]
rna26861	--	--	Molecular Function: extracellular ligand-gated ion channel activity (GO:0005230);; Cellular Component: plasma membrane (GO:0005886);; Cellular Component: integral component of membrane (GO:0016021);; Biological Process: ion transmembrane transport (GO:0034220);;	--	--	[T]	Signal transduction mechanisms	U	Intracellular trafficking, secretion, and vesicular transport	PREDICTED: ligand-gated ion channel pHCl isoform X8 [Apis mellifera]
ONT.2554.5	--	--	Molecular Function: catalytic activity (GO:0003824);; Molecular Function: cation binding (GO:0043169);;	K04461|5.80013e-30|nvi:100123349|K04461 protein phosphatase 1B [EC:3.1.3.16] | (RefSeq) protein phosphatase 1B	MAPK signaling pathway - fly (ko04013)	[T]	Signal transduction mechanisms	T	Signal transduction mechanisms	PREDICTED: protein phosphatase 1B-like isoform X1 [Apis dorsata]
rna15703	[R]	General function prediction only	--	K13886|0|ame:412080|K13886 coronin-1B/1C/6 | (RefSeq) coronin-1C	--	[Z]	Cytoskeleton	S	Function unknown	Coronin-1C [Apis cerana cerana]
ONT.2282.2	--	--	--	--	--	--	--	--	--	PREDICTED: glutamic acid-rich protein-like isoform X2 [Apis dorsata]
rna26024	[J]	Translation, ribosomal structure and biogenesis	Molecular Function: structural constituent of ribosome (GO:0003735);; Cellular Component: ribosome (GO:0005840);; Biological Process: translation (GO:0006412);;	K02885|1.98849e-121|ame:724186|K02885 large subunit ribosomal protein L19e | (RefSeq) RpL19; 60S ribosomal protein L19	Ribosome (ko03010)	[J]	Translation, ribosomal structure and biogenesis	J	Translation, ribosomal structure and biogenesis	60S ribosomal protein L19 [Bombus terrestris]
rna27294	[T]	Signal transduction mechanisms	Cellular Component: intracellular (GO:0005622);; Biological Process: intracellular signal transduction (GO:0035556);;	--	--	[R]	General function prediction only	S	Function unknown	PREDICTED: ankyrin repeat and SOCS box protein 16-like isoform X2 [Apis mellifera]
ONT.3228.2	--	--	Cellular Component: extracellular region (GO:0005576);; Biological Process: defense response to bacterium (GO:0042742);; Biological Process: innate immune response (GO:0045087);;	--	--	--	--	S	Function unknown	defensin-1 preproprotein [Apis mellifera]
rna11647	[O]	Posttranslational modification, protein turnover, chaperones	Biological Process: reproduction (GO:0000003);; Biological Process: nematode larval development (GO:0002119);; Cellular Component: nucleus (GO:0005634);; Cellular Component: cytoplasm (GO:0005737);; Biological Process: apoptotic process (GO:0006915);; Biological Process: embryo development ending in birth or egg hatching (GO:0009792);; Biological Process: protein catabolic process (GO:0030163);;	K08770|0|nvi:100115399|K08770 ubiquitin C | (RefSeq) polyubiquitin-A	--	[OR]	Posttranslational modification, protein turnover, chaperones;; General function prediction only	O	Posttranslational modification, protein turnover, chaperones	PREDICTED: polyubiquitin-A isoform X1 [Apis mellifera]
ONT.3839.3	--	--	Cellular Component: nucleus (GO:0005634);; Biological Process: regulation of transcription, DNA-templated (GO:0006355);; Molecular Function: sequence-specific DNA binding (GO:0043565);; Molecular Function: protein heterodimerization activity (GO:0046982);;	K08065|2.23216e-38|nvi:100680201|K08065 nuclear transcription Y subunit beta | (RefSeq) nuclear transcription factor Y subunit B-1	--	[K]	Transcription	B	Chromatin structure and dynamics	Nuclear transcription factor Y subunit beta [Cerapachys biroi]
rna7277	--	--	--	K17633|0|ame:724344|K17633 RAS protein activator-like 2 | (RefSeq) probable Ras GTPase-activating protein	--	[R]	General function prediction only	S	Function unknown	PREDICTED: probable Ras GTPase-activating protein isoform X3 [Bombus impatiens]
ONT.3550.6	--	--	--	--	--	--	--	--	--	Mariner Mos1 transposase [Acromyrmex echinatior]
ONT.3220.5	--	--	--	--	--	[O]	Posttranslational modification, protein turnover, chaperones	O	Posttranslational modification, protein turnover, chaperones	PREDICTED: large proline-rich protein BAG6 isoform X7 [Apis mellifera]
ONT.1325.4	--	--	--	--	--	--	--	S	Function unknown	PREDICTED: homeotic protein female sterile-like isoform X1 [Apis mellifera]
ONT.1076.1	--	--	Cellular Component: membrane (GO:0016020);;	--	--	--	--	S	Function unknown	PREDICTED: uncharacterized protein DDB_G0284459-like [Apis mellifera]
rna17643	[E]	Amino acid transport and metabolism	Biological Process: proteolysis (GO:0006508);; Molecular Function: metallopeptidase activity (GO:0008237);; Cellular Component: integral component of membrane (GO:0016021);; Molecular Function: dipeptidase activity (GO:0016805);; Cellular Component: anchored component of membrane (GO:0031225);; Molecular Function: metal ion binding (GO:0046872);;	K01273|0|aec:105144020|K01273 membrane dipeptidase [EC:3.4.13.19] | (RefSeq) dipeptidase 1-like	--	[O]	Posttranslational modification, protein turnover, chaperones	E	Amino acid transport and metabolism	PREDICTED: dipeptidase 1-like isoform X1 [Apis mellifera]
rna4409	--	--	--	--	--	[K]	Transcription	K	Transcription	PREDICTED: uncharacterized protein LOC410882 isoform X1 [Apis mellifera]
ONT.7207.1	--	--	--	K17562|7.14369e-72|ame:724380|K17562 protein phosphatase 1 regulatory subunit 21 | (RefSeq) protein phosphatase 1 regulatory subunit 21	--	[S]	Function unknown	S	Function unknown	PREDICTED: protein phosphatase 1 regulatory subunit 21-like [Megachile rotundata]
ONT.5660.9	--	--	--	--	--	--	--	S	Function unknown	PREDICTED: hypothetical protein LOC100745406 [Bombus impatiens]
ONT.2960.13	--	--	Molecular Function: DNA binding (GO:0003677);; Molecular Function: DNA-directed 5'-3' RNA polymerase activity (GO:0003899);; Biological Process: transcription, DNA-templated (GO:0006351);; Molecular Function: peptidase activity (GO:0008233);;	K03018|6.70096e-33|ame:725552|K03018 DNA-directed RNA polymerase III subunit RPC1 [EC:2.7.7.6] | (RefSeq) DNA-directed RNA polymerase III subunit RPC1	Purine metabolism (ko00230);; Pyrimidine metabolism (ko00240);; RNA polymerase (ko03020)	--	--	S	Function unknown	PREDICTED: DNA-directed RNA polymerase III subunit RPC1-like isoform X1 [Apis mellifera]
ONT.6968.2	--	--	--	--	--	--	--	S	Function unknown	PREDICTED: hypothetical protein LOC100744224 [Bombus impatiens]
ONT.2475.6	--	--	Cellular Component: Golgi apparatus (GO:0005794);;	K20358|1.13404e-70|ame:551520|K20358 golgin subfamily A member 2 | (RefSeq) GB16137; golgin subfamily A member 2-like	--	--	--	S	Function unknown	PREDICTED: golgin subfamily A member 2-like isoform X2 [Apis mellifera]
rna22331	--	--	--	K20045|0|cfo:105253313|K20045 intersectin | (RefSeq) intersectin-1	--	[T]	Signal transduction mechanisms	T	Signal transduction mechanisms	PREDICTED: intersectin-1 isoform X6 [Apis florea]
ONT.2345.1	[L]	Replication, recombination and repair	Molecular Function: hydrolase activity (GO:0016787);; Molecular Function: organic cyclic compound binding (GO:0097159);; Molecular Function: heterocyclic compound binding (GO:1901363);;	K20096|0|ame:552664|K20096 ATP-dependent RNA helicase DDX28 [EC:3.6.4.13] | (RefSeq) probable ATP-dependent RNA helicase DDX28	--	[A]	RNA processing and modification	L	Replication, recombination and repair	PREDICTED: probable ATP-dependent RNA helicase DDX28-like [Apis mellifera]
ONT.4782.2	[R]	General function prediction only	Cellular Component: integral component of membrane (GO:0016021);;	K06890|5.52016e-120|ame:408303|K06890 uncharacterized protein | (RefSeq) protein lifeguard 1	--	[T]	Signal transduction mechanisms	S	Function unknown	PREDICTED: protein lifeguard 1-like isoform X2 [Apis dorsata]
rna26552	--	--	Molecular Function: structural molecule activity (GO:0005198);; Biological Process: cell adhesion (GO:0007155);; Cellular Component: actin cytoskeleton (GO:0015629);; Molecular Function: cadherin binding (GO:0045296);; Molecular Function: actin filament binding (GO:0051015);;	K05691|0|ame:552850|K05691 catenin alpha | (RefSeq) alpha-Cat; catenin alpha	--	[W]	Extracellular structures	S	Function unknown	PREDICTED: catenin alpha isoform X1 [Apis mellifera]
ONT.3047.6	--	--	--	K17421|5.60055e-12|ame:727014|K17421 large subunit ribosomal protein L40 | (RefSeq) mRpL40; 39S ribosomal protein L40, mitochondrial	--	--	--	S	Function unknown	PREDICTED: 39S ribosomal protein L40, mitochondrial [Apis mellifera]
ONT.479.2	--	--	--	--	--	[R]	General function prediction only	S	Function unknown	PREDICTED: transmembrane protein 47-like isoform X3 [Apis mellifera]
rna18417	--	--	Biological Process: lipid transport (GO:0006869);;	K20174|0|ame:409525|K20174 oxysterol-binding protein-related protein 1/2 | (RefSeq) oxysterol-binding protein-related protein 2	--	[T]	Signal transduction mechanisms	S	Function unknown	PREDICTED: oxysterol-binding protein-related protein 2 isoform X1 [Apis mellifera]
rna2851	--	--	--	--	--	--	--	S	Function unknown	uncharacterized protein LOC411721 [Apis mellifera]
rna3423	[R]	General function prediction only	Cellular Component: integral component of membrane (GO:0016021);;	--	--	[T]	Signal transduction mechanisms	S	Function unknown	PREDICTED: growth hormone-inducible transmembrane protein-like [Apis mellifera]
rna20563	[QV]	Secondary metabolites biosynthesis, transport and catabolism;; Defense mechanisms	Molecular Function: monooxygenase activity (GO:0004497);; Molecular Function: iron ion binding (GO:0005506);; Molecular Function: oxidoreductase activity, acting on paired donors, with incorporation or reduction of molecular oxygen (GO:0016705);; Molecular Function: heme binding (GO:0020037);; Biological Process: oxidation-reduction process (GO:0055114);;	K15001|0|ame:413833|K15001 cytochrome P450 family 4 [EC:1.14.-.-] | (RefSeq) CYP4AZ1; cytochrome P450 4C1	--	[QI]	Secondary metabolites biosynthesis, transport and catabolism;; Lipid transport and metabolism	Q	Secondary metabolites biosynthesis, transport and catabolism	PREDICTED: cytochrome P450 4C1 [Apis mellifera]
rna7543	[G]	Carbohydrate transport and metabolism	Molecular Function: transporter activity (GO:0005215);; Biological Process: transport (GO:0006810);; Cellular Component: integral component of membrane (GO:0016021);;	K09884|7.001e-165|ame:410915|K09884 aquaporin rerated protein, invertebrate | (RefSeq) GB17478; aquaporin AQPAn.G-like	--	[G]	Carbohydrate transport and metabolism	G	Carbohydrate transport and metabolism	PREDICTED: aquaporin AQPAn.G-like isoform X4 [Apis mellifera]
rna1244	[R]	General function prediction only	Molecular Function: GTP binding (GO:0005525);; Cellular Component: intracellular (GO:0005622);; Biological Process: small GTPase mediated signal transduction (GO:0007264);;	K06234|0|ame:410157|K06234 Ras-related protein Rab-23 | (RefSeq) Rab23; ras-related protein Rab-23	--	[T]	Signal transduction mechanisms	S	Function unknown	PREDICTED: ras-related protein Rab-23 isoform X1 [Apis mellifera]
rna18063	[O]	Posttranslational modification, protein turnover, chaperones	Molecular Function: serine-type endopeptidase activity (GO:0004252);; Biological Process: proteolysis (GO:0006508);;	--	--	[E]	Amino acid transport and metabolism	O	Posttranslational modification, protein turnover, chaperones	PREDICTED: urokinase-type plasminogen activator [Apis mellifera]
ONT.555.47	--	--	Biological Process: disaccharide transport (GO:0015766);; Cellular Component: membrane (GO:0016020);; Molecular Function: substrate-specific transmembrane transporter activity (GO:0022891);;	K14258|3.36996e-44|ame:551643|K14258 facilitated trehalose transporter | (RefSeq) Tret1, Amtret1, GB13688; trehalose transporter 1	--	[R]	General function prediction only	S	Function unknown	PREDICTED: trehalose transporter 1 isoform X1 [Apis mellifera]
ONT.466.2	--	--	--	K15263|4.40801e-81|ame:551406|K15263 cell growth-regulating nucleolar protein | (RefSeq) cell growth-regulating nucleolar protein	--	[D]	Cell cycle control, cell division, chromosome partitioning	S	Function unknown	PREDICTED: cell growth-regulating nucleolar protein-like [Apis mellifera]
ONT.5323.2	--	--	Molecular Function: nucleotide binding (GO:0000166);; Molecular Function: RNA binding (GO:0003723);; Cellular Component: U2-type spliceosomal complex (GO:0005684);;	K11093|1.48414e-65|nvi:100116523|K11093 U1 small nuclear ribonucleoprotein 70kDa | (RefSeq) U1 small nuclear ribonucleoprotein 70 kDa	Spliceosome (ko03040)	[A]	RNA processing and modification	S	Function unknown	PREDICTED: LOW QUALITY PROTEIN: U1 small nuclear ribonucleoprotein 70 kDa-like [Nasonia vitripennis]
ONT.62.1	--	--	--	K14851|1.7556e-09|ame:724372|K14851 ribosomal RNA-processing protein 17 | (RefSeq) nucleolar protein 12	--	--	--	--	--	PREDICTED: LOW QUALITY PROTEIN: nucleolar protein 12-like [Apis florea]
rna443	[J]	Translation, ribosomal structure and biogenesis	Molecular Function: nucleotide binding (GO:0000166);; Molecular Function: nucleic acid binding (GO:0003676);;	K02177|0|ame:409780|K02177 bruno | (RefSeq) CUGBP Elav-like family member 2	Dorso-ventral axis formation (ko04320)	[A]	RNA processing and modification	S	Function unknown	PREDICTED: CUGBP Elav-like family member 2 isoform X1 [Apis florea]
rna18365	--	--	--	--	--	--	--	U	Intracellular trafficking, secretion, and vesicular transport	PREDICTED: transport and Golgi organization protein 11 [Apis mellifera]
rna20241	--	--	Biological Process: ubiquitin-dependent protein catabolic process (GO:0006511);; Molecular Function: zinc ion binding (GO:0008270);;	K14015|0|ame:409841|K14015 nuclear protein localization protein 4 homolog | (RefSeq) GB11261; nuclear protein localization protein 4 homolog	Protein processing in endoplasmic reticulum (ko04141)	[YU]	Nuclear structure;; Intracellular trafficking, secretion, and vesicular transport	Y	Nuclear structure	PREDICTED: nuclear protein localization protein 4 homolog [Apis mellifera]
rna9311	[O]	Posttranslational modification, protein turnover, chaperones	--	K08853|0|ame:552731|K08853 AP2-associated kinase [EC:2.7.11.1] | (RefSeq) Nak; uncharacterized LOC552731	--	[T]	Signal transduction mechanisms	T	Signal transduction mechanisms	AP2-associated protein kinase [Apis cerana cerana]
rna18583	--	--	--	--	--	[T]	Signal transduction mechanisms	M	Cell wall/membrane/envelope biogenesis	PREDICTED: LOW QUALITY PROTEIN: protein-cysteine N-palmitoyltransferase Rasp [Apis florea]
rna3679	[E]	Amino acid transport and metabolism	Molecular Function: aminopeptidase activity (GO:0004177);; Biological Process: proteolysis (GO:0006508);; Molecular Function: metallopeptidase activity (GO:0008237);; Molecular Function: zinc ion binding (GO:0008270);; Cellular Component: integral component of membrane (GO:0016021);;	K11141|0|ame:412263|K11141 glutamyl aminopeptidase [EC:3.4.11.7] | (RefSeq) GB16506; endoplasmic reticulum aminopeptidase 2-like	--	[EO]	Amino acid transport and metabolism;; Posttranslational modification, protein turnover, chaperones	E	Amino acid transport and metabolism	PREDICTED: endoplasmic reticulum aminopeptidase 2-like isoform X1 [Apis mellifera]
rna11065	[L]	Replication, recombination and repair	Molecular Function: DNA clamp loader activity (GO:0003689);; Molecular Function: ATP binding (GO:0005524);; Cellular Component: DNA replication factor C complex (GO:0005663);; Biological Process: DNA replication (GO:0006260);; Biological Process: DNA repair (GO:0006281);;	K10754|0|ame:413807|K10754 replication factor C subunit 1 | (RefSeq) Gnf1; replication factor C subunit 1	DNA replication (ko03030);; Nucleotide excision repair (ko03420);; Mismatch repair (ko03430)	[L]	Replication, recombination and repair	S	Function unknown	PREDICTED: replication factor C subunit 1 [Apis mellifera]
rna26092	--	--	Cellular Component: integral component of membrane (GO:0016021);;	K06508|1.8928e-153|ame:409513|K06508 CD81 antigen | (RefSeq) Tspan9; CD9 antigen	--	[R]	General function prediction only	S	Function unknown	PREDICTED: CD82 antigen isoform X1 [Apis mellifera]
rna23730	[O]	Posttranslational modification, protein turnover, chaperones	Molecular Function: metalloendopeptidase activity (GO:0004222);; Biological Process: proteolysis (GO:0006508);;	--	--	[E]	Amino acid transport and metabolism	O	Posttranslational modification, protein turnover, chaperones	PREDICTED: membrane metallo-endopeptidase-like 1 isoform X1 [Apis mellifera]
rna11187	--	--	Molecular Function: nucleic acid binding (GO:0003676);; Molecular Function: metal ion binding (GO:0046872);;	--	--	--	--	S	Function unknown	PREDICTED: broad-complex core protein isoforms 1/2/3/4/5 isoform X6 [Apis mellifera]
rna28177	[GEPR]	Carbohydrate transport and metabolism;; Amino acid transport and metabolism;; Inorganic ion transport and metabolism;; General function prediction only	Cellular Component: integral component of membrane (GO:0016021);; Molecular Function: transmembrane transporter activity (GO:0022857);; Biological Process: transmembrane transport (GO:0055085);;	--	--	[R]	General function prediction only	G	Carbohydrate transport and metabolism	PREDICTED: organic cation transporter protein-like isoform X1 [Apis mellifera]
ONT.6416.3	--	--	Biological Process: carbohydrate transport (GO:0008643);; Cellular Component: integral component of membrane (GO:0016021);; Molecular Function: transmembrane transporter activity (GO:0022857);; Biological Process: transmembrane transport (GO:0055085);;	--	--	--	--	L	Replication, recombination and repair	PREDICTED: facilitated trehalose transporter Tret1-like [Apis mellifera]
rna1131	--	--	Molecular Function: kinase activity (GO:0016301);; Biological Process: phosphorylation (GO:0016310);;	K20123|0|ame:409748|K20123 protein kinase C and casein kinase substrate in neurons protein | (RefSeq) Synd; protein kinase C and casein kinase substrate in neurons protein 1	--	[TUZ]	Signal transduction mechanisms;; Intracellular trafficking, secretion, and vesicular transport;; Cytoskeleton	Z	Cytoskeleton	PREDICTED: protein kinase C and casein kinase substrate in neurons protein 2 isoform X3 [Apis mellifera]
rna13363	--	--	Cellular Component: core TFIIH complex (GO:0000439);; Biological Process: nucleotide-excision repair (GO:0006289);; Biological Process: regulation of transcription, DNA-templated (GO:0006355);;	K03143|0|ame:411231|K03143 transcription initiation factor TFIIH subunit 3 | (RefSeq) Tfb4; general transcription factor IIH subunit 3	Basal transcription factors (ko03022);; Nucleotide excision repair (ko03420)	[KL]	Transcription;; Replication, recombination and repair	K	Transcription	PREDICTED: general transcription factor IIH subunit 3 isoform X1 [Apis mellifera]
ONT.4615.13	[G]	Carbohydrate transport and metabolism	Molecular Function: beta-N-acetylhexosaminidase activity (GO:0004563);; Biological Process: carbohydrate metabolic process (GO:0005975);;	K12373|1.98848e-88|ame:726818|K12373 hexosaminidase [EC:3.2.1.52] | (RefSeq) beta-hexosaminidase subunit beta-like	Other glycan degradation (ko00511);; Amino sugar and nucleotide sugar metabolism (ko00520);; Glycosaminoglycan degradation (ko00531);; Glycosphingolipid biosynthesis - globo series (ko00603);; Glycosphingolipid biosynthesis - ganglio series (ko00604);; Lysosome (ko04142)	[G]	Carbohydrate transport and metabolism	G	Carbohydrate transport and metabolism	PREDICTED: beta-hexosaminidase subunit beta-like [Apis mellifera]
ONT.476.2	[EF]	Amino acid transport and metabolism;; Nucleotide transport and metabolism	Molecular Function: transaminase activity (GO:0008483);;	K00830|0|ame:413678|K00830 alanine-glyoxylate transaminase / serine-glyoxylate transaminase / serine-pyruvate transaminase [EC:2.6.1.44 2.6.1.45 2.6.1.51] | (RefSeq) serine--pyruvate aminotransferase, mitochondrial	Alanine, aspartate and glutamate metabolism (ko00250);; Glycine, serine and threonine metabolism (ko00260);; Glyoxylate and dicarboxylate metabolism (ko00630);; Carbon metabolism (ko01200);; Peroxisome (ko04146)	[R]	General function prediction only	E	Amino acid transport and metabolism	PREDICTED: serine--pyruvate aminotransferase, mitochondrial-like isoform X3 [Apis mellifera]
rna8463	--	--	Cellular Component: integral component of membrane (GO:0016021);;	--	--	[S]	Function unknown	S	Function unknown	PREDICTED: transmembrane and coiled-coil domains protein 2 isoform X1 [Apis florea]
ONT.3554.4	[R]	General function prediction only	Molecular Function: sphingomyelin phosphodiesterase activity (GO:0004767);; Molecular Function: GTP binding (GO:0005525);; Cellular Component: intracellular (GO:0005622);; Biological Process: small GTPase mediated signal transduction (GO:0007264);; Cellular Component: membrane (GO:0016020);;	K04353|1.59368e-112|ame:413246|K04353 Ras-related protein Rap-1A | (RefSeq) R; ras-like protein 3	--	[R]	General function prediction only	S	Function unknown	PREDICTED: roughened isoform X3 [Apis mellifera]
ONT.3950.16	--	--	Molecular Function: calcium ion binding (GO:0005509);; Cellular Component: endoplasmic reticulum (GO:0005783);; Biological Process: protein folding (GO:0006457);; Molecular Function: unfolded protein binding (GO:0051082);;	K08057|9.69973e-170|ame:409165|K08057 calreticulin | (RefSeq) Crc; calreticulin	Protein processing in endoplasmic reticulum (ko04141);; Phagosome (ko04145)	[O]	Posttranslational modification, protein turnover, chaperones	O	Posttranslational modification, protein turnover, chaperones	PREDICTED: calreticulin [Apis mellifera]
rna11087	--	--	Biological Process: regulation of transcription, DNA-templated (GO:0006355);; Biological Process: sensory organ development (GO:0007423);; Molecular Function: protein dimerization activity (GO:0046983);;	--	--	[K]	Transcription	S	Function unknown	PREDICTED: ETS-like protein pointed [Apis mellifera]
ONT.2401.1	--	--	Molecular Function: NAD+ binding (GO:0070403);;	--	--	--	--	K	Transcription	PREDICTED: NAD-dependent protein deacetylase sirtuin-1-like isoform X1 [Apis dorsata]
ONT.2824.2	--	--	--	--	--	[R]	General function prediction only	J	Translation, ribosomal structure and biogenesis	PREDICTED: translin-associated protein X [Apis mellifera]
ONT.703.5	--	--	Biological Process: negative regulation of protein secretion (GO:0050709);;	K15421|7.54723e-59|ame:725534|K15421 secretion-regulating guanine nucleotide exchange factor | (RefSeq) Sergef, GB17309; secretion regulating guanine nucleotide exchange factor	--	--	--	DZ	Cell cycle control, cell division, chromosome partitioning;; Cytoskeleton	secretion regulating guanine nucleotide exchange factor [Apis mellifera]
rna6297	--	--	--	--	--	[S]	Function unknown	O	Posttranslational modification, protein turnover, chaperones	PREDICTED: SH3 domain-binding glutamic acid-rich protein homolog isoform X1 [Apis mellifera]
ONT.3581.4	--	--	--	K16056|1.16897e-82|ame:102655332|K16056 calcium release-activated calcium channel protein 1 | (RefSeq) protein orai-2-like	--	[A]	RNA processing and modification	U	Intracellular trafficking, secretion, and vesicular transport	PREDICTED: calcium release-activated calcium channel protein 1-like [Apis mellifera]
ONT.3125.9	--	--	--	K14709|6.93011e-59|ame:412448|K14709 solute carrier family 39 (zinc transporter), member 1/2/3 | (RefSeq) zinc transporter ZIP1	--	[P]	Inorganic ion transport and metabolism	P	Inorganic ion transport and metabolism	PREDICTED: zinc transporter ZIP1-like [Apis mellifera]
ONT.5183.4	--	--	Cellular Component: Golgi membrane (GO:0000139);; Cellular Component: endoplasmic reticulum membrane (GO:0005789);; Cellular Component: plasma membrane (GO:0005886);; Biological Process: ER to Golgi vesicle-mediated transport (GO:0006888);; Cellular Component: endosome membrane (GO:0010008);; Molecular Function: hydrolase activity (GO:0016787);; Biological Process: endocytic recycling (GO:0032456…	K07876|3.86419e-61|ame:100577870|K07876 Ras-related protein Rab-35 | (RefSeq) ras-related protein Rab-35	Endocytosis (ko04144)	[R]	General function prediction only	S	Function unknown	PREDICTED: ras-related protein Rab-35-like [Bombus terrestris]
ONT.1.13	--	--	--	--	--	--	--	--	--	--
ONT.2395.2	--	--	Molecular Function: magnesium ion transmembrane transporter activity (GO:0015095);; Biological Process: magnesium ion transport (GO:0015693);; Cellular Component: integral component of membrane (GO:0016021);; Biological Process: magnesium ion transmembrane transport (GO:1903830);;	--	--	[S]	Function unknown	S	Function unknown	PREDICTED: magnesium transporter NIPA2 [Apis mellifera]
rna2077	[P]	Inorganic ion transport and metabolism	Cellular Component: integral component of membrane (GO:0016021);; Biological Process: transmembrane transport (GO:0055085);;	--	--	[PT]	Inorganic ion transport and metabolism;; Signal transduction mechanisms	P	Inorganic ion transport and metabolism	PREDICTED: sodium/potassium/calcium exchanger 4-like isoform X1 [Apis mellifera]
ONT.5661.2	--	--	--	--	--	--	--	K	Transcription	PREDICTED: myeloid leukemia factor isoform X3 [Apis mellifera]
rna682	--	--	--	--	--	[K]	Transcription	S	Function unknown	PREDICTED: putative transcription factor SOX-15 [Apis mellifera]
rna8366	--	--	--	K11577|0|ame:100578823|K11577 kinetochore-associated protein 1 | (RefSeq) kinetochore-associated protein 1	--	[D]	Cell cycle control, cell division, chromosome partitioning	S	Function unknown	PREDICTED: LOW QUALITY PROTEIN: kinetochore-associated protein 1 [Apis florea]
ONT.2645.12	[Q]	Secondary metabolites biosynthesis, transport and catabolism	Cellular Component: integral component of membrane (GO:0016021);; Molecular Function: oxidoreductase activity (GO:0016491);; Molecular Function: metal ion binding (GO:0046872);; Biological Process: oxidation-reduction process (GO:0055114);;	--	--	[QR]	Secondary metabolites biosynthesis, transport and catabolism;; General function prediction only	S	Function unknown	PREDICTED: UPF0676 protein C1494.01-like [Apis mellifera]
ONT.3402.3	[M]	Cell wall/membrane/envelope biogenesis	Biological Process: ameboidal-type cell migration (GO:0001667);; Biological Process: inter-male aggressive behavior (GO:0002121);; Biological Process: cell surface receptor signaling pathway (GO:0007166);; Biological Process: segment polarity determination (GO:0007367);; Biological Process: open tracheal system development (GO:0007424);; Biological Process: imaginal disc-derived wing morphogenesi…	K00012|6.65158e-15|ame:413356|K00012 UDPglucose 6-dehydrogenase [EC:1.1.1.22] | (RefSeq) GB15000; UDP-glucose 6-dehydrogenase	Pentose and glucuronate interconversions (ko00040);; Ascorbate and aldarate metabolism (ko00053);; Starch and sucrose metabolism (ko00500);; Amino sugar and nucleotide sugar metabolism (ko00520)	[GT]	Carbohydrate transport and metabolism;; Signal transduction mechanisms	M	Cell wall/membrane/envelope biogenesis	PREDICTED: UDP-glucose 6-dehydrogenase-like [Megachile rotundata]
ONT.5564.38	--	--	--	--	--	--	--	--	--	PREDICTED: protein singed wings 2-like [Apis mellifera]
rna22622	--	--	--	--	--	--	--	S	Function unknown	PREDICTED: uncharacterized protein LOC108004228 isoform X4 [Apis cerana]
rna3997	--	--	Cellular Component: integral component of membrane (GO:0016021);; Molecular Function: structural constituent of cuticle (GO:0042302);;	--	--	--	--	S	Function unknown	PREDICTED: endocuticle structural glycoprotein SgAbd-8-like [Apis mellifera]
rna7186	--	--	--	K20194|0|ame:412265|K20194 Hermansky-Pudlak syndrome 4 protein | (RefSeq) GB16156; uncharacterized LOC412265	--	--	--	S	Function unknown	PREDICTED: uncharacterized protein LOC412265 isoform X3 [Apis mellifera]
rna13878	[G]	Carbohydrate transport and metabolism	--	K07299|0|cfo:105248006|K07299 MFS transporter, SP family, solute carrier family 2 (facilitated glucose transporter), member 1 | (RefSeq) glucose transporter type 1	--	[G]	Carbohydrate transport and metabolism	G	Carbohydrate transport and metabolism	glucose transporter type 1 isoform X1 [Bombus terrestris]
ONT.5121.6	--	--	Cellular Component: integral component of membrane (GO:0016021);;	--	--	[R]	General function prediction only	S	Function unknown	PREDICTED: glycoprotein 150 isoform X2 [Apis mellifera]
rna21840	--	--	Molecular Function: lipid transporter activity (GO:0005319);; Biological Process: lipid transport (GO:0006869);; Cellular Component: integral component of membrane (GO:0016021);;	K12385|0|ame:552375|K12385 Niemann-Pick C1 protein | (RefSeq) Niemann-Pick C1 protein	Lysosome (ko04142)	[I]	Lipid transport and metabolism	U	Intracellular trafficking, secretion, and vesicular transport	PREDICTED: Niemann-Pick C1 protein isoform X1 [Apis mellifera]
ONT.2901.1	--	--	Molecular Function: DNA binding (GO:0003677);;	--	--	--	--	S	Function unknown	PREDICTED: uncharacterized protein LOC100576559 isoform X1 [Apis mellifera]
ONT.5868.6	--	--	Cellular Component: cytoskeleton (GO:0005856);; Molecular Function: tubulin binding (GO:0015631);;	K04380|2.98152e-49|ame:409539|K04380 microtubule-associated protein tau | (RefSeq) GB16753; microtubule-associated protein tau-like	--	[Z]	Cytoskeleton	O	Posttranslational modification, protein turnover, chaperones	PREDICTED: microtubule-associated protein tau-like [Apis florea]
rna5124	--	--	Molecular Function: calcium channel activity (GO:0005262);; Cellular Component: integral component of membrane (GO:0016021);; Biological Process: calcium ion transmembrane transport (GO:0070588);;	K04967|0|ame:410823|K04967 transient receptor potential cation channel subfamily C member 4 | (RefSeq) TRPgama, trpgamma; transient receptor potential-gamma protein	Phototransduction - fly (ko04745)	[PT]	Inorganic ion transport and metabolism;; Signal transduction mechanisms	U	Intracellular trafficking, secretion, and vesicular transport	PREDICTED: transient receptor potential-gamma protein isoform X2 [Apis florea]
ONT.6849.7	--	--	--	--	--	--	--	S	Function unknown	PREDICTED: transferrin isoform X4 [Apis mellifera]
ONT.1549.1	--	--	Molecular Function: organic cyclic compound binding (GO:0097159);; Molecular Function: heterocyclic compound binding (GO:1901363);;	--	--	--	--	S	Function unknown	hypothetical protein X777_12503 [Cerapachys biroi]
ONT.4652.14	--	--	--	--	--	--	--	S	Function unknown	PREDICTED: zinc finger autosomal protein isoform X2 [Solenopsis invicta]
ONT.6293.4	[IQ]	Lipid transport and metabolism;; Secondary metabolites biosynthesis, transport and catabolism	Biological Process: metabolic process (GO:0008152);; Molecular Function: ligase activity (GO:0016874);;	--	--	[I]	Lipid transport and metabolism	IQ	Lipid transport and metabolism;; Secondary metabolites biosynthesis, transport and catabolism	PREDICTED: probable 4-coumarate--CoA ligase 3-like isoform X1 [Apis mellifera]
ONT.4932.3	--	--	--	--	--	--	--	--	--	PREDICTED: mucin-2-like [Apis mellifera]
rna27398	--	--	Molecular Function: nucleic acid binding (GO:0003676);; Molecular Function: ribonuclease P activity (GO:0004526);; Cellular Component: nucleus (GO:0005634);; Biological Process: tRNA processing (GO:0008033);; Biological Process: RNA phosphodiester bond hydrolysis, endonucleolytic (GO:0090502);;	K14527|4.60052e-52|ame:102655617|K14527 ribonuclease P/MRP protein subunit RPP20 [EC:3.1.26.5] | (RefSeq) ribonuclease P protein subunit p20	Ribosome biogenesis in eukaryotes (ko03008);; RNA transport (ko03013)	--	--	J	Translation, ribosomal structure and biogenesis	PREDICTED: ribonuclease P protein subunit p20 isoform X1 [Apis mellifera]
ONT.6599.1	[J]	Translation, ribosomal structure and biogenesis	Molecular Function: aminoacyl-tRNA editing activity (GO:0002161);; Molecular Function: leucine-tRNA ligase activity (GO:0004823);; Molecular Function: ATP binding (GO:0005524);; Cellular Component: mitochondrion (GO:0005739);; Cellular Component: cytosol (GO:0005829);; Biological Process: leucyl-tRNA aminoacylation (GO:0006429);; Biological Process: regulation of translational fidelity (GO:000645…	K01869|0|ame:552532|K01869 leucyl-tRNA synthetase [EC:6.1.1.4] | (RefSeq) probable leucine--tRNA ligase, mitochondrial	Aminoacyl-tRNA biosynthesis (ko00970)	[J]	Translation, ribosomal structure and biogenesis	J	Translation, ribosomal structure and biogenesis	PREDICTED: probable leucine--tRNA ligase, mitochondrial-like [Apis mellifera]
ONT.1486.2	--	--	Molecular Function: protein kinase activity (GO:0004672);; Molecular Function: ATP binding (GO:0005524);; Biological Process: protein phosphorylation (GO:0006468);;	K17542|1.85836e-14|ame:727415|K17542 SCY1-like protein 3 | (RefSeq) protein-associating with the carboxyl-terminal domain of ezrin	--	--	--	S	Function unknown	PREDICTED: protein-associating with the carboxyl-terminal domain of ezrin-like isoform X4 [Apis dorsata]
rna10421	[J]	Translation, ribosomal structure and biogenesis	Molecular Function: N-acetyltransferase activity (GO:0008080);;	K00621|9.33275e-122|ame:411757|K00621 glucosamine-phosphate N-acetyltransferase [EC:2.3.1.4] | (RefSeq) probable glucosamine 6-phosphate N-acetyltransferase	Amino sugar and nucleotide sugar metabolism (ko00520)	[M]	Cell wall/membrane/envelope biogenesis	K	Transcription	PREDICTED: probable glucosamine 6-phosphate N-acetyltransferase [Apis mellifera]
ONT.5162.1	--	--	Cellular Component: membrane (GO:0016020);;	--	--	[G]	Carbohydrate transport and metabolism	S	Function unknown	PREDICTED: uncharacterized protein LOC410179 [Apis mellifera]
ONT.6201.3	--	--	--	K19751|2.18625e-94|ame:413267|K19751 dynein assembly factor 2, axonemal | (RefSeq) protein kintoun	--	[S]	Function unknown	S	Function unknown	PREDICTED: protein kintoun-like isoform X1 [Apis mellifera]
ONT.7462.1	--	--	--	--	--	--	--	S	Function unknown	PREDICTED: uncharacterized protein C2orf42 homolog [Apis mellifera]
rna25072	--	--	--	--	--	--	--	S	Function unknown	PREDICTED: uncharacterized protein LOC100578729 [Apis mellifera]
ONT.5489.2	--	--	--	--	--	--	--	S	Function unknown	PREDICTED: transmembrane protein 177-like isoform 1 [Bombus terrestris]
ONT.587.4	--	--	--	K10100|6.38775e-69|ame:725028|K10100 F-box protein 6 | (RefSeq) GB13415; F-box only protein 6-like	--	--	--	O	Posttranslational modification, protein turnover, chaperones	PREDICTED: F-box only protein 6-like [Apis dorsata]
rna3141	--	--	Biological Process: RNA modification (GO:0009451);;	--	--	--	--	J	Translation, ribosomal structure and biogenesis	RNA pseudouridylate synthase domain-containing protein [Apis cerana cerana]
ONT.2673.1	[V]	Defense mechanisms	--	K08077|1.1677e-42|ame:408833|K08077 UDP-sugar diphosphatase [EC:3.6.1.45] | (RefSeq) GB12382; uridine diphosphate glucose pyrophosphatase-like	--	[R]	General function prediction only	L	Replication, recombination and repair	PREDICTED: uridine diphosphate glucose pyrophosphatase-like isoform 1 [Apis mellifera]
rna9126	[I]	Lipid transport and metabolism	--	K19703|0|ame:726585|K19703 4-hydroxysphinganine ceramide fatty acyl 2-hydroxylase [EC:1.14.18.6] | (RefSeq) dihydroceramide fatty acyl 2-hydroxylase FAH2	--	[I]	Lipid transport and metabolism	I	Lipid transport and metabolism	PREDICTED: dihydroceramide fatty acyl 2-hydroxylase FAH2 [Apis mellifera]
rna19088	--	--	Molecular Function: poly(ADP-ribose) glycohydrolase activity (GO:0004649);; Biological Process: carbohydrate metabolic process (GO:0005975);;	--	--	[T]	Signal transduction mechanisms	S	Function unknown	PREDICTED: uncharacterized protein LOC408282 isoform X1 [Apis mellifera]
ONT.6623.3	--	--	Molecular Function: DNA binding (GO:0003677);; Molecular Function: transcription factor activity, sequence-specific DNA binding (GO:0003700);; Cellular Component: nucleus (GO:0005634);; Biological Process: regulation of transcription, DNA-templated (GO:0006355);;	K09037|4.83675e-24|ame:726492|K09037 transcription factor MAFF/G/K | (RefSeq) transcription factor MafG	--	[K]	Transcription	K	Transcription	PREDICTED: transcription factor MafG-like [Apis dorsata]
rna8523	--	--	--	--	--	[S]	Function unknown	S	Function unknown	PREDICTED: uncharacterized protein LOC100578579 [Apis mellifera]
rna19679	--	--	--	K12607|0|ame:409280|K12607 CCR4-NOT transcription complex subunit 10 | (RefSeq) CCR4-NOT transcription complex subunit 10	RNA degradation (ko03018)	[R]	General function prediction only	K	Transcription	PREDICTED: CCR4-NOT transcription complex subunit 10 [Apis cerana]
ONT.105.2	--	--	--	--	--	--	--	S	Function unknown	PREDICTED: histone-lysine N-methyltransferase SETMAR-like [Apis mellifera]
rna8210	[T]	Signal transduction mechanisms	Molecular Function: calmodulin-dependent protein kinase activity (GO:0004683);; Molecular Function: calmodulin binding (GO:0005516);; Molecular Function: ATP binding (GO:0005524);; Biological Process: protein phosphorylation (GO:0006468);;	K04515|0|hst:105185279|K04515 calcium/calmodulin-dependent protein kinase (CaM kinase) II [EC:2.7.11.17] | (RefSeq) calcium/calmodulin-dependent protein kinase type II alpha chain	Wnt signaling pathway (ko04310);; Phototransduction - fly (ko04745)	[T]	Signal transduction mechanisms	T	Signal transduction mechanisms	PREDICTED: calcium/calmodulin-dependent protein kinase II isoform X13 [Apis mellifera]
rna24919	[T]	Signal transduction mechanisms	Molecular Function: protein serine/threonine kinase activity (GO:0004674);; Molecular Function: ATP binding (GO:0005524);; Biological Process: protein phosphorylation (GO:0006468);;	K08856|0|ame:412070|K08856 serine/threonine kinase 16 [EC:2.7.11.1] | (RefSeq) serine/threonine-protein kinase 16	--	[KIT]	Transcription;; Lipid transport and metabolism;; Signal transduction mechanisms	T	Signal transduction mechanisms	PREDICTED: serine/threonine-protein kinase 16 [Apis mellifera]
rna11814	--	--	--	--	--	--	--	S	Function unknown	PREDICTED: coiled-coil domain-containing protein 43 [Apis mellifera]
rna28072	[L]	Replication, recombination and repair	--	K02349|0|ame:724423|K02349 DNA polymerase theta [EC:2.7.7.7] | (RefSeq) mus308; DNA polymerase theta	--	[R]	General function prediction only	L	Replication, recombination and repair	PREDICTED: DNA polymerase theta isoform X1 [Apis mellifera]
ONT.3933.26	[E]	Amino acid transport and metabolism	Biological Process: signal transduction (GO:0007165);; Biological Process: biosynthetic process (GO:0009058);; Molecular Function: transferase activity (GO:0016740);; Molecular Function: pyridoxal phosphate binding (GO:0030170);; Biological Process: regulation of GTPase activity (GO:0043087);;	K00814|3.00183e-69|api:100164899|K00814 alanine transaminase [EC:2.6.1.2] | (RefSeq) alanine aminotransferase 2	Arginine biosynthesis (ko00220);; Alanine, aspartate and glutamate metabolism (ko00250);; Carbon metabolism (ko01200);; 2-Oxocarboxylic acid metabolism (ko01210);; Biosynthesis of amino acids (ko01230)	[E]	Amino acid transport and metabolism	E	Amino acid transport and metabolism	PREDICTED: alanine aminotransferase 2-like [Megachile rotundata]
ONT.7443.2	--	--	Molecular Function: structural constituent of ribosome (GO:0003735);; Cellular Component: ribosome (GO:0005840);; Biological Process: translation (GO:0006412);;	K02908|9.64481e-21|ame:411380|K02908 large subunit ribosomal protein L30e | (RefSeq) RpL30; 60S ribosomal protein L30	Ribosome (ko03010)	[J]	Translation, ribosomal structure and biogenesis	J	Translation, ribosomal structure and biogenesis	PREDICTED: 60S ribosomal protein L30-like [Bombus terrestris]
ONT.6278.1	--	--	Molecular Function: protein tyrosine phosphatase activity (GO:0004725);; Biological Process: signal transduction (GO:0007165);; Molecular Function: protein tyrosine/serine/threonine phosphatase activity (GO:0008138);; Biological Process: peptidyl-tyrosine dephosphorylation (GO:0035335);;	K18078|4.83576e-77|ame:102655054|K18078 protein tyrosine phosphatase domain-containing protein 1 [EC:3.1.3.-] | (RefSeq) protein tyrosine phosphatase domain-containing protein 1-like	--	[V]	Defense mechanisms	T	Signal transduction mechanisms	PREDICTED: uncharacterized protein LOC100867009 [Apis florea]
rna26654	--	--	Biological Process: transport (GO:0006810);; Cellular Component: integral component of membrane (GO:0016021);;	K15121|0|ame:410612|K15121 solute carrier family 25, member 44 | (RefSeq) solute carrier family 25 member 44	--	[C]	Energy production and conversion	S	Function unknown	PREDICTED: solute carrier family 25 member 44 [Apis mellifera]
ONT.5564.25	--	--	--	--	--	[R]	General function prediction only	S	Function unknown	PREDICTED: protein singed wings 2-like [Apis mellifera]
rna10174	--	--	Molecular Function: Notch binding (GO:0005112);; Molecular Function: calcium ion binding (GO:0005509);; Cellular Component: integral component of plasma membrane (GO:0005887);; Biological Process: Notch signaling pathway (GO:0007219);; Biological Process: multicellular organism development (GO:0007275);; Biological Process: cell differentiation (GO:0030154);; Biological Process: regulation of cel…	K06052|0|ame:411086|K06052 jagged | (RefSeq) Ser; protein jagged-1	Notch signaling pathway (ko04330)	[T]	Signal transduction mechanisms	S	Function unknown	PREDICTED: protein jagged-1 isoform X1 [Apis mellifera]
rna7447	--	--	--	--	--	--	--	--	--	PREDICTED: uncharacterized protein LOC725831 [Apis mellifera]
rna5063	[E]	Amino acid transport and metabolism	Biological Process: proteolysis (GO:0006508);; Molecular Function: metallopeptidase activity (GO:0008237);; Molecular Function: dipeptidase activity (GO:0016805);; Cellular Component: anchored component of membrane (GO:0031225);; Molecular Function: metal ion binding (GO:0046872);;	K01273|0|ame:551121|K01273 membrane dipeptidase [EC:3.4.13.19] | (RefSeq) dipeptidase 1	--	[O]	Posttranslational modification, protein turnover, chaperones	E	Amino acid transport and metabolism	PREDICTED: dipeptidase 1 isoform X1 [Apis mellifera]
rna14037	--	--	Biological Process: protein homooligomerization (GO:0051260);;	--	--	[R]	General function prediction only	S	Function unknown	PREDICTED: BTB/POZ domain-containing protein kctd15-like [Apis cerana]
rna16885	--	--	--	K18405|0|ame:724356|K18405 tudor domain-containing protein 1/4/6/7 | (RefSeq) RING finger protein 17	--	[K]	Transcription	S	Function unknown	PREDICTED: RING finger protein 17 isoform X1 [Apis mellifera]
ONT.1203.2	--	--	Molecular Function: ubiquinol-cytochrome-c reductase activity (GO:0008121);; Cellular Component: integral component of membrane (GO:0016021);; Biological Process: hydrogen ion transmembrane transport (GO:1902600);;	K00418|1.97538e-31|ame:726747|K00418 ubiquinol-cytochrome c reductase subunit 8 | (RefSeq) cytochrome b-c1 complex subunit 8	Oxidative phosphorylation (ko00190)	[C]	Energy production and conversion	I	Lipid transport and metabolism	PREDICTED: cytochrome b-c1 complex subunit 8-like [Apis mellifera]
ONT.6920.4	[O]	Posttranslational modification, protein turnover, chaperones	Molecular Function: serine-type endopeptidase activity (GO:0004252);; Cellular Component: mitochondrial intermembrane space (GO:0005758);; Biological Process: proteolysis (GO:0006508);; Biological Process: apoptotic process (GO:0006915);; Cellular Component: integral component of membrane (GO:0016021);; Cellular Component: mitochondrial membrane (GO:0031966);;	K08669|2.44967e-106|ame:551969|K08669 HtrA serine peptidase 2 [EC:3.4.21.108] | (RefSeq) HtrA2; serine protease HTRA2, mitochondrial	Apoptosis - fly (ko04214);; Apoptosis - multiple species (ko04215)	[O]	Posttranslational modification, protein turnover, chaperones	O	Posttranslational modification, protein turnover, chaperones	PREDICTED: serine protease HTRA2, mitochondrial [Apis mellifera]
ONT.1020.5	[R]	General function prediction only	--	K05039|1.68054e-144|ame:411729|K05039 solute carrier family 6 (neurotransmitter transporter, GABA) member 6/8/11/12/13 | (RefSeq) NT-5; sodium- and chloride-dependent GABA transporter ine	--	[T]	Signal transduction mechanisms	P	Inorganic ion transport and metabolism	PREDICTED: sodium- and chloride-dependent GABA transporter ine [Apis mellifera]
ONT.709.10	[M]	Cell wall/membrane/envelope biogenesis	Molecular Function: transporter activity (GO:0005215);; Cellular Component: integral component of membrane (GO:0016021);; Biological Process: transmembrane transport (GO:0055085);;	--	--	[P]	Inorganic ion transport and metabolism	E	Amino acid transport and metabolism	PREDICTED: sodium-coupled monocarboxylate transporter 2-like isoform X2 [Apis mellifera]
ONT.3140.4	--	--	Molecular Function: nucleic acid binding (GO:0003676);; Molecular Function: zinc ion binding (GO:0008270);;	K13203|1.1071e-92|nvi:100115702|K13203 zinc finger RNA-binding protein | (RefSeq) zinc finger RNA-binding protein	--	[R]	General function prediction only	S	Function unknown	PREDICTED: zinc finger RNA-binding protein isoform X2 [Apis mellifera]
ONT.4066.5	--	--	Cellular Component: integral component of membrane (GO:0016021);;	--	--	--	--	S	Function unknown	PREDICTED: EF-hand domain-containing protein KIAA0494-like [Apis florea]
rna691	--	--	Biological Process: glutathione biosynthetic process (GO:0006750);; Molecular Function: ligase activity (GO:0016874);; Molecular Function: glutamate-cysteine ligase catalytic subunit binding (GO:0035226);;	K11205|8.2744e-136|ame:413735|K11205 glutamate--cysteine ligase regulatory subunit | (RefSeq) Gclm; glutamate--cysteine ligase regulatory subunit	Cysteine and methionine metabolism (ko00270);; Glutathione metabolism (ko00480)	[E]	Amino acid transport and metabolism	S	Function unknown	PREDICTED: glutamate--cysteine ligase regulatory subunit isoform X2 [Apis mellifera]
ONT.4549.1	--	--	--	--	--	[A]	RNA processing and modification	S	Function unknown	PREDICTED: uncharacterized protein C7orf26 homolog [Apis mellifera]
rna1508	--	--	--	K01109|0|ame:410061|K01109 inositol polyphosphate-4-phosphatase [EC:3.1.3.66] | (RefSeq) type I inositol 3,4-bisphosphate 4-phosphatase	Inositol phosphate metabolism (ko00562);; Phosphatidylinositol signaling system (ko04070)	[T]	Signal transduction mechanisms	S	Function unknown	PREDICTED: type I inositol 3,4-bisphosphate 4-phosphatase isoform X1 [Apis mellifera]
ONT.899.9	--	--	Molecular Function: ion channel activity (GO:0005216);; Biological Process: ion transport (GO:0006811);; Cellular Component: integral component of membrane (GO:0016021);;	--	--	[R]	General function prediction only	S	Function unknown	PREDICTED: HIG1 domain family member 1B-like [Apis mellifera]
ONT.6872.4	[O]	Posttranslational modification, protein turnover, chaperones	Molecular Function: arginine kinase activity (GO:0004054);; Molecular Function: ATP binding (GO:0005524);; Biological Process: phosphorylation (GO:0016310);;	K00933|2.76787e-173|ame:550932|K00933 creatine kinase [EC:2.7.3.2] | (RefSeq) Argk, GB10973; arginine kinase	Arginine and proline metabolism (ko00330)	[C]	Energy production and conversion	E	Amino acid transport and metabolism	PREDICTED: arginine kinase isoform X2 [Apis mellifera]
rna6774	[T]	Signal transduction mechanisms	Molecular Function: guanylate cyclase activity (GO:0004383);; Molecular Function: protein kinase activity (GO:0004672);; Molecular Function: ATP binding (GO:0005524);; Cellular Component: intracellular (GO:0005622);; Biological Process: cGMP biosynthetic process (GO:0006182);; Biological Process: protein phosphorylation (GO:0006468);; Cellular Component: integral component of membrane (GO:0016021…	--	--	[T]	Signal transduction mechanisms	T	Signal transduction mechanisms	PREDICTED: guanylate cyclase 32E isoform X2 [Apis mellifera]
ONT.5660.1	--	--	--	--	--	--	--	S	Function unknown	PREDICTED: hypothetical protein LOC100745406 [Bombus impatiens]
[truncated: 42,610 more rows]
